# Supplementary material for: 1-Methyl­sulfon­yl-4-nitro­benzene
Source: Acta Crystallogr Sect E Struct Rep Online. 2008 Nov 8;64(Pt 12):o2299. doi: 10.1107/S1600536808035861 (PMC2960022; doi:10.1107/S1600536808035861)
Supplement: Supplementary file 2 [file e-64-o2299-Isup2.hkl]

# 
# h,k,l, Fc-squared, Fo-squared, sigma(Fo-squared) and status flag 
# 
data_I
_shelx_title ' zdf1 in P2(1)/c' 
_shelx_refln_list_code          4 
_shelx_F_calc_maximum      145.73 
_exptl_crystal_F_000       416.00 
_reflns_d_resolution_high  0.7700 
 
loop_ 
 _symmetry_equiv_pos_as_xyz 
 'x, y, z' 
 '-x, y+1/2, -z+1/2' 
 '-x, -y, -z' 
 'x, -y-1/2, z-1/2' 
 
_cell_length_a     6.3765 
_cell_length_b     8.0411 
_cell_length_c    16.4257 
_cell_angle_alpha  90.000 
_cell_angle_beta   91.671 
_cell_angle_gamma  90.000 
 
_shelx_F_squared_multiplier     1.000 
 
loop_ 
 _refln_index_h 
 _refln_index_k 
 _refln_index_l 
 _refln_F_squared_calc 
 _refln_F_squared_meas 
 _refln_F_squared_sigma 
 _refln_observed_status 
   1   0   0     1232.77      994.01    111.20 o 
   2   0   0     2746.35     2511.45     33.15 o 
   3   0   0     1981.74     2095.36     20.95 o 
   4   0   0       37.07       48.28      6.42 o 
   5   0   0      193.68      201.09      9.85 o 
   6   0   0      104.75      111.05     11.92 o 
   7   0   0       15.74       14.79     10.47 o 
   8   0   0        1.04       -1.09      8.94 o 
   1   1   0       11.17       12.43      1.41 o 
   2   1   0      795.89      764.72      6.57 o 
   3   1   0      124.40      127.02      3.57 o 
   4   1   0      207.95      227.29      5.45 o 
   5   1   0        3.00        4.85      5.20 o 
   6   1   0        3.83       11.57      4.87 o 
   7   1   0        0.94        1.39      5.42 o 
   8   1   0        0.44       -2.53      6.82 o 
   0   2   0       79.94       87.25      2.64 o 
   1   2   0     3161.91     3116.18     14.60 o 
   2   2   0      203.28      185.18      2.93 o 
   3   2   0        3.15        1.38      2.10 o 
   4   2   0      408.77      455.05      7.49 o 
   5   2   0       30.67       30.57      4.80 o 
   6   2   0        0.01       -1.08      4.29 o 
   7   2   0      140.16      171.75      9.57 o 
   8   2   0        3.86        0.49      5.59 o 
   1   3   0      252.86      251.16      2.58 o 
   2   3   0       37.98       34.75      2.01 o 
   3   3   0      892.21      848.44      7.05 o 
   4   3   0      511.28      514.04      6.54 o 
   5   3   0       25.84       29.01      4.42 o 
   6   3   0       26.01       33.16      5.37 o 
   7   3   0        0.37        1.04      5.31 o 
   0   4   0      274.43      281.24      4.76 o 
   1   4   0        6.17        7.45      1.71 o 
   2   4   0      114.56      124.32      3.36 o 
   3   4   0       17.98       16.85      2.57 o 
   4   4   0        3.78        2.72      2.61 o 
   5   4   0       38.86       37.60      4.07 o 
   6   4   0        3.06        6.65      4.85 o 
   7   4   0        4.95        3.24      5.15 o 
   1   5   0       25.51       24.13      2.35 o 
   2   5   0      316.06      319.81      3.98 o 
   3   5   0      423.38      425.55      5.83 o 
   4   5   0      460.71      460.58      9.00 o 
   5   5   0       93.70      105.66      4.86 o 
   6   5   0       27.07       39.74      5.73 o 
   7   5   0        4.64       10.06      5.99 o 
   0   6   0      183.19      189.64      4.55 o 
   1   6   0        0.05       -0.38      1.85 o 
   2   6   0       85.67       87.73      3.45 o 
   3   6   0       36.92       39.38      3.52 o 
   4   6   0        2.46        5.23      3.00 o 
   5   6   0        0.10        1.40      3.22 o 
   6   6   0        7.28       12.44      4.80 o 
   1   7   0      166.92      178.13      3.70 o 
   2   7   0       47.53       55.29      3.35 o 
   3   7   0      341.64      352.86      6.23 o 
   4   7   0        0.01       -1.23      2.87 o 
   5   7   0       27.62       28.59      5.05 o 
   6   7   0        0.00        3.44      4.53 o 
   0   8   0      219.90      246.32      6.62 o 
   1   8   0        5.15        1.57      2.38 o 
   2   8   0       91.51      104.42      4.07 o 
   3   8   0        3.63        2.02      3.70 o 
   4   8   0        0.70        0.25      2.69 o 
   5   8   0        5.75       10.05      4.26 o 
   1   9   0       44.30       38.38      5.09 o 
   2   9   0       49.37       45.61      7.72 o 
   3   9   0        9.93        0.29      3.87 o 
   4   9   0        2.21       -0.21      4.42 o 
   0  10   0       19.32       31.75     10.47 o 
   1  10   0        0.01       -8.39      8.87 o 
   2  10   0       19.98       15.01      9.21 o 
  -8   1   1        8.35        4.11      7.18 o 
  -7   1   1        4.01        0.07      4.11 o 
  -6   1   1      120.34      132.55      7.58 o 
  -5   1   1       24.40       30.25      4.68 o 
  -4   1   1      345.50      337.33      6.70 o 
  -3   1   1      108.64      111.09      3.46 o 
  -2   1   1      214.72      180.17      3.71 o 
  -1   1   1     1676.03     1535.80      9.35 o 
   1   1   1     2213.12     2088.42     10.93 o 
   2   1   1       37.47       34.93      2.79 o 
   3   1   1      295.43      269.58      4.83 o 
   4   1   1        1.27        5.19      2.84 o 
   5   1   1      282.84      297.27      6.65 o 
   6   1   1      155.91      159.21      9.81 o 
   7   1   1        3.23        4.28      5.84 o 
   8   1   1        8.72        2.14      7.33 o 
  -8   2   1        1.09        5.15      7.25 o 
  -7   2   1       22.12       15.21      7.82 o 
  -6   2   1        2.78        0.51      4.38 o 
  -5   2   1       86.30       92.91      5.15 o 
  -4   2   1      198.92      199.83      5.68 o 
  -3   2   1      207.66      179.29      3.87 o 
  -2   2   1     1046.51     1039.64      8.28 o 
  -1   2   1     5700.70     5598.55     25.28 o 
   0   2   1     4729.20     4607.52     40.21 o 
   1   2   1     5372.03     5126.10     23.72 o 
   2   2   1      100.21       81.45      2.79 o 
   3   2   1        2.99        3.41      2.28 o 
   4   2   1       10.47       14.32      3.65 o 
   5   2   1       40.83       43.99      4.59 o 
   6   2   1       66.03       69.09      7.12 o 
   7   2   1        0.47       -0.25      4.49 o 
   8   2   1        1.06       -0.40      7.33 o 
  -7   3   1        7.08       16.12      8.38 o 
  -6   3   1       46.86       40.81      5.57 o 
  -5   3   1       27.56       33.12      5.34 o 
  -4   3   1      166.80      165.58      5.58 o 
  -3   3   1       51.45       47.43      2.79 o 
  -2   3   1        0.50       -0.65      1.34 o 
  -1   3   1        0.28        0.87      1.16 o 
   0   3   1      279.55      258.11      2.56 o 
   1   3   1     1445.25     1354.22      7.64 o 
   2   3   1        1.16        1.08      1.49 o 
   3   3   1       18.24       22.18      2.52 o 
   4   3   1       40.97       55.27      3.51 o 
   5   3   1      273.48      266.31      6.23 o 
   6   3   1       28.94       25.38      7.28 o 
   7   3   1       10.82        5.44      5.19 o 
  -7   4   1       26.46       32.67      6.54 o 
  -6   4   1        0.02        2.36      4.13 o 
  -5   4   1      143.77      161.05      5.05 o 
  -4   4   1       42.95       53.58      3.68 o 
  -3   4   1      236.35      220.62      3.79 o 
  -2   4   1       35.39       28.52      1.92 o 
  -1   4   1      229.66      218.25      3.32 o 
   0   4   1      151.21      140.12      2.01 o 
   1   4   1       68.60       68.27      2.29 o 
   2   4   1     1832.19     1823.86     10.97 o 
   3   4   1       16.06       13.95      2.60 o 
   4   4   1      709.67      724.78      7.70 o 
   5   4   1       13.21       14.74      4.05 o 
   6   4   1       28.74       37.22      4.94 o 
   7   4   1        8.84        9.82      5.39 o 
  -7   5   1        0.36       -0.44      4.95 o 
  -6   5   1        6.41        3.26      4.45 o 
  -5   5   1       11.02        6.83      3.46 o 
  -4   5   1        0.57       -0.63      2.80 o 
  -3   5   1        7.54       10.56      2.80 o 
  -2   5   1       15.24       16.07      1.92 o 
  -1   5   1        0.26        2.04      1.73 o 
   0   5   1      214.01      202.90      2.87 o 
   1   5   1      369.77      368.11      4.41 o 
   2   5   1      101.26      102.66      2.86 o 
   3   5   1        3.78        4.89      2.57 o 
   4   5   1      181.94      185.62      5.41 o 
   5   5   1        0.36        1.17      3.45 o 
   6   5   1        8.61       15.13      4.93 o 
   7   5   1        3.81       12.24      5.36 o 
  -6   6   1        2.98       -3.22      4.00 o 
  -5   6   1       22.81       23.60      5.76 o 
  -4   6   1       13.96       12.53      3.61 o 
  -3   6   1      367.58      371.80      5.37 o 
  -2   6   1      101.58      101.26      3.52 o 
  -1   6   1      145.12      144.13      3.31 o 
   0   6   1      152.74      161.08      2.98 o 
   1   6   1       23.45       37.20      3.71 o 
   2   6   1      117.32      127.31      4.33 o 
   3   6   1       31.23       37.80      3.98 o 
   4   6   1       53.89       57.54      3.86 o 
   5   6   1       59.34       70.06      5.50 o 
   6   6   1        9.34       13.59      4.90 o 
  -6   7   1        3.56        5.12      5.09 o 
  -5   7   1        3.19        3.77      3.89 o 
  -4   7   1       67.86       84.57      7.84 o 
  -3   7   1        0.00       -0.11      2.22 o 
  -2   7   1       88.36      108.47      3.49 o 
  -1   7   1       44.85       52.59      2.51 o 
   0   7   1       45.50       50.06      2.65 o 
   1   7   1      111.99      127.68      3.52 o 
   2   7   1        6.32        8.18      2.67 o 
   3   7   1      314.60      349.63      8.83 o 
   4   7   1        1.37        0.29      2.70 o 
   5   7   1        4.99       10.65      4.11 o 
   6   7   1        0.10        4.12      5.41 o 
  -5   8   1        0.88       -0.08      3.14 o 
  -4   8   1        0.69       -1.46      3.48 o 
  -3   8   1        1.12        3.36      4.31 o 
  -2   8   1       49.78       57.50      3.19 o 
  -1   8   1        0.01       -1.59      2.04 o 
   0   8   1        0.47        1.63      2.31 o 
   1   8   1        6.09        4.50      2.31 o 
   2   8   1        7.88        4.77      3.03 o 
   3   8   1        0.35        4.90      3.95 o 
   4   8   1       38.21       17.82      9.98 o 
   5   8   1        5.97        7.70      5.43 o 
  -4   9   1       28.94       27.13      8.95 o 
  -3   9   1       30.72        0.03      3.67 o 
  -2   9   1       47.12       53.66      3.24 o 
  -1   9   1       94.43       87.65      3.39 o 
   0   9   1       79.08       77.97      3.36 o 
   1   9   1       53.34       60.31      6.75 o 
   2   9   1       64.03       64.71      3.79 o 
   3   9   1       14.93        0.17      3.41 o 
   4   9   1        0.04        2.01      5.08 o 
  -2  10   1        0.01        0.64      4.94 o 
  -1  10   1        0.93        3.60      4.52 o 
   0  10   1        0.02        4.84      4.27 o 
   1  10   1        0.11       13.93      9.73 o 
   2  10   1        0.34       -0.74      7.53 o 
  -8   0   2        4.53       21.91     23.27 o 
  -7   0   2      102.86       88.42     36.98 o 
  -6   0   2      454.77      448.43     12.54 o 
  -5   0   2      220.65      225.90      8.65 o 
  -4   0   2      385.20      426.77      8.93 o 
  -3   0   2      880.02      911.06     12.57 o 
  -2   0   2       14.70       14.63      3.24 o 
  -1   0   2    21238.50    20099.89    157.24 o 
   1   0   2     5496.12     5449.02     50.41 o 
   2   0   2     1240.04     1172.91     12.52 o 
   3   0   2       90.20      103.80      4.95 o 
   4   0   2       95.89       91.06      5.87 o 
   5   0   2        0.09       -4.23      5.32 o 
   6   0   2      163.17      168.47     13.28 o 
   7   0   2       19.15        9.26     10.05 o 
   8   0   2       39.27       30.88     30.15 o 
  -8   1   2        0.05       -1.12      5.81 o 
  -7   1   2        1.35        7.80      6.73 o 
  -6   1   2        1.37        1.19      4.46 o 
  -5   1   2       11.51       16.68      4.09 o 
  -4   1   2       17.21       18.11      3.96 o 
  -3   1   2       46.88       39.78      3.19 o 
  -2   1   2     1386.46     1350.26     10.00 o 
  -1   1   2     1102.84      993.73      6.49 o 
   0   1   2       75.91       74.33      2.63 o 
   1   1   2      113.29      100.31      2.03 o 
   2   1   2      439.33      453.10      5.27 o 
   3   1   2      127.86      113.26      5.30 o 
   4   1   2        0.00       -0.92      2.91 o 
   5   1   2       44.06       58.58      4.80 o 
   6   1   2        8.98       10.54      4.91 o 
   7   1   2        0.11        0.88      5.08 o 
   8   1   2        1.74        2.09      6.91 o 
  -8   2   2        4.61        3.23      7.08 o 
  -7   2   2        0.27       -1.19      5.59 o 
  -6   2   2       12.31       12.09      4.87 o 
  -5   2   2      411.14      391.18      7.82 o 
  -4   2   2        0.34        0.50      3.12 o 
  -3   2   2      536.07      580.27      6.22 o 
  -2   2   2      701.55      694.66      6.26 o 
  -1   2   2      425.28      357.15      4.10 o 
   0   2   2     4640.79     4575.37     63.90 o 
   1   2   2    14725.72    14993.61     69.07 o 
   2   2   2      232.34      224.57      3.63 o 
   3   2   2      297.68      323.35      4.84 o 
   4   2   2        0.29       -1.65      2.81 o 
   5   2   2       26.90       31.06      4.87 o 
   6   2   2       93.94       83.07     11.99 o 
   7   2   2        1.37        1.10      5.24 o 
   8   2   2        0.78        2.02      6.51 o 
  -7   3   2        2.48        3.62      5.77 o 
  -6   3   2       15.50       22.22      5.59 o 
  -5   3   2        7.55        8.16      4.25 o 
  -4   3   2      364.59      377.80      7.61 o 
  -3   3   2      167.39      171.26      3.63 o 
  -2   3   2      942.54      947.60      6.54 o 
  -1   3   2       27.53       29.05      1.44 o 
   0   3   2      993.51     1011.42      7.20 o 
   1   3   2       44.35       52.29      1.81 o 
   2   3   2       57.48       58.77      2.37 o 
   3   3   2      913.50      898.11      7.70 o 
   4   3   2        2.86        2.76      2.81 o 
   5   3   2      821.37      862.23     10.68 o 
   6   3   2        6.47        8.52      4.31 o 
   7   3   2       29.66       29.20     11.02 o 
  -7   4   2        0.28        3.89      4.98 o 
  -6   4   2       10.17        8.82      4.81 o 
  -5   4   2        1.89        2.87      3.62 o 
  -4   4   2        4.12        5.01      2.80 o 
  -3   4   2       34.40       32.61      2.68 o 
  -2   4   2      144.59      159.18      3.45 o 
  -1   4   2        1.82        4.15      1.54 o 
   0   4   2      133.32      126.41      1.92 o 
   1   4   2      773.79      736.21      7.22 o 
   2   4   2      742.15      725.79      6.11 o 
   3   4   2        0.82        0.84      2.06 o 
   4   4   2       14.93       19.00      3.27 o 
   5   4   2        4.38        6.85      3.83 o 
   6   4   2        6.08        4.49      4.18 o 
   7   4   2       14.06        9.41      6.11 o 
  -7   5   2        0.90        5.34      4.76 o 
  -6   5   2        2.54        1.79      3.63 o 
  -5   5   2        4.49        6.78      4.07 o 
  -4   5   2      358.34      371.58      5.53 o 
  -3   5   2        6.67        4.55      2.79 o 
  -2   5   2     1088.56     1060.07      8.45 o 
  -1   5   2        6.43        5.67      1.74 o 
   0   5   2        0.82        3.80      1.30 o 
   1   5   2      482.22      479.40      5.69 o 
   2   5   2       52.29       58.77      2.56 o 
   3   5   2      800.85      788.22      7.46 o 
   4   5   2      312.98      326.05      5.72 o 
   5   5   2       84.82       93.03      5.27 o 
   6   5   2        3.00        7.46      4.71 o 
   7   5   2        1.76       14.33      7.87 o 
  -6   6   2        4.35        9.75      5.30 o 
  -5   6   2        1.31        4.83      3.69 o 
  -4   6   2        3.31        4.44      2.75 o 
  -3   6   2        9.92       12.98      2.99 o 
  -2   6   2        9.03       10.29      2.13 o 
  -1   6   2       25.27       23.93      2.38 o 
   0   6   2       96.93      102.30      2.87 o 
   1   6   2      203.36      209.40      4.01 o 
   2   6   2      201.79      202.32      4.12 o 
   3   6   2      105.60      112.30      4.08 o 
   4   6   2        2.01        3.78      3.23 o 
   5   6   2        0.00       -0.99      3.50 o 
   6   6   2        5.40        2.72      4.19 o 
  -6   7   2       28.46       36.52      6.51 o 
  -5   7   2        9.52        9.14      4.44 o 
  -4   7   2      156.88      164.21      5.10 o 
  -3   7   2       13.72        9.79      3.76 o 
  -2   7   2      122.82      132.13      3.87 o 
  -1   7   2       16.17       16.76      2.09 o 
   0   7   2      247.29      240.77      3.75 o 
   1   7   2        1.49        1.75      1.75 o 
   2   7   2      123.95      139.48      4.30 o 
   3   7   2        1.28        0.06      2.81 o 
   4   7   2        0.01       -0.69      2.92 o 
   5   7   2       20.58       12.80      5.63 o 
   6   7   2        0.17        6.01      5.39 o 
  -5   8   2        7.51        8.97      4.85 o 
  -4   8   2        1.10        3.16      3.63 o 
  -3   8   2       31.13       16.33      8.35 o 
  -2   8   2        8.64        3.39      2.61 o 
  -1   8   2       85.07      100.18      3.59 o 
   0   8   2       32.07       37.30      2.46 o 
   1   8   2       64.21       78.37      3.26 o 
   2   8   2       33.54       42.52      9.40 o 
   3   8   2        0.07        1.83      3.21 o 
   4   8   2       41.38       52.24     13.55 o 
   5   8   2        3.66        3.28      4.68 o 
  -4   9   2        2.66        8.65      9.90 o 
  -3   9   2       35.89        0.09      6.27 o 
  -2   9   2       29.25       13.04      8.38 o 
  -1   9   2        1.32        1.75      3.17 o 
   0   9   2        9.41        5.07      4.25 o 
   1   9   2        7.93        3.87      3.39 o 
   2   9   2        0.14        0.94      2.40 o 
   3   9   2       10.66        2.39      4.38 o 
   4   9   2        0.63       -7.24      7.24 o 
  -2  10   2        8.75       -2.84      4.32 o 
  -1  10   2       20.67        6.56      5.64 o 
   0  10   2       20.66       17.60      5.93 o 
   1  10   2       30.86       24.20      6.35 o 
   2  10   2        9.32       10.92      6.06 o 
  -8   1   3        2.98       -2.94      6.73 o 
  -7   1   3       26.66       19.73     11.08 o 
  -6   1   3       10.41        9.59      4.77 o 
  -5   1   3      237.58      246.97      6.69 o 
  -4   1   3      133.05      132.89      7.34 o 
  -3   1   3      130.54      115.60      4.21 o 
  -2   1   3       86.61       66.45      2.63 o 
  -1   1   3       94.93       90.21      2.05 o 
   0   1   3     4490.96     4301.33     51.80 o 
   1   1   3     3499.79     3375.52     17.36 o 
   2   1   3      207.61      175.98      3.70 o 
   3   1   3       46.11       47.53      3.41 o 
   4   1   3      345.87      362.99      6.57 o 
   5   1   3      308.30      344.84      9.27 o 
   6   1   3       54.72       63.13      7.17 o 
   7   1   3      101.22      115.47     21.92 o 
   8   1   3        0.10       -0.08      5.39 o 
  -8   2   3       24.90        0.46      5.69 o 
  -7   2   3        0.11       -2.79      5.19 o 
  -6   2   3      111.31      117.61      8.23 o 
  -5   2   3        2.07        7.01      3.78 o 
  -4   2   3       52.33       52.46      4.12 o 
  -3   2   3     1258.65     1297.12     10.40 o 
  -2   2   3      310.67      296.30      4.71 o 
  -1   2   3      709.99      687.97      4.46 o 
   0   2   3     4414.05     4374.74     39.42 o 
   1   2   3      102.87      135.72      2.15 o 
   2   2   3       99.03      101.71      3.63 o 
   3   2   3        0.34        1.61      1.98 o 
   4   2   3      323.95      330.28      5.92 o 
   5   2   3       34.35       37.49      5.06 o 
   6   2   3        2.10        2.80      4.92 o 
   7   2   3        9.89        8.93      5.96 o 
   8   2   3        4.96        2.98      7.08 o 
  -7   3   3        1.99        3.24      5.29 o 
  -6   3   3        0.40        4.55      4.44 o 
  -5   3   3       86.53       76.37      5.87 o 
  -4   3   3      155.50      150.79      4.57 o 
  -3   3   3        9.65       12.58      2.23 o 
  -2   3   3        1.33        5.09      1.34 o 
  -1   3   3      373.54      368.37      2.42 o 
   0   3   3      705.75      668.61      3.72 o 
   1   3   3      786.56      800.98      5.39 o 
   2   3   3      951.99      968.96      7.09 o 
   3   3   3       16.71       18.27      2.74 o 
   4   3   3      491.69      487.22      6.71 o 
   5   3   3       55.49       60.76      4.50 o 
   6   3   3        3.71        2.78      4.26 o 
   7   3   3        6.51        6.21      5.95 o 
  -7   4   3        0.96        1.92      4.36 o 
  -6   4   3        0.96        3.63      3.70 o 
  -5   4   3      156.99      177.34      5.47 o 
  -4   4   3       74.02       76.24      4.65 o 
  -3   4   3      396.30      364.41      4.54 o 
  -2   4   3        0.07        0.02      1.36 o 
  -1   4   3      902.84      866.30      5.89 o 
   0   4   3      245.93      233.99      3.53 o 
   1   4   3     3387.16     3440.24     19.39 o 
   2   4   3      371.14      361.74      3.86 o 
   3   4   3      302.08      312.75      4.85 o 
   4   4   3       89.40       90.11      6.00 o 
   5   4   3        4.55        3.00      3.68 o 
   6   4   3       63.65       87.78      6.00 o 
   7   4   3        5.63        3.95      5.02 o 
  -7   5   3        5.62        7.71      5.11 o 
  -6   5   3        1.27        0.23      3.05 o 
  -5   5   3       50.68       49.42      4.38 o 
  -4   5   3       73.43       67.26      4.15 o 
  -3   5   3        2.47        2.87      1.95 o 
  -2   5   3       72.21       79.83      2.76 o 
  -1   5   3       29.45       26.92      1.49 o 
   0   5   3      273.56      267.31      2.55 o 
   1   5   3      170.97      183.96      3.61 o 
   2   5   3        5.06        6.78      2.04 o 
   3   5   3      175.76      176.59      4.54 o 
   4   5   3      234.04      257.02      5.65 o 
   5   5   3        1.96        0.46      3.38 o 
   6   5   3        0.33       -2.54      4.38 o 
   7   5   3        1.55        6.36      5.28 o 
  -6   6   3       16.59        8.01      4.50 o 
  -5   6   3        1.33        1.92      3.38 o 
  -4   6   3       23.52       24.54      3.15 o 
  -3   6   3      215.30      214.39      3.94 o 
  -2   6   3       37.22       38.41      2.97 o 
  -1   6   3      278.13      276.24      3.24 o 
   0   6   3       23.09       25.32      1.72 o 
   1   6   3        1.65        3.10      2.19 o 
   2   6   3      366.39      348.08      5.00 o 
   3   6   3      244.28      248.33      6.19 o 
   4   6   3      164.02      167.89      5.33 o 
   5   6   3       50.84       45.93      8.04 o 
   6   6   3        7.72        7.26      5.00 o 
  -6   7   3       15.81        9.63      5.20 o 
  -5   7   3       14.13       15.62      4.36 o 
  -4   7   3        5.60        7.59      3.00 o 
  -3   7   3      143.04      160.36      4.91 o 
  -2   7   3       51.72       55.59      7.07 o 
  -1   7   3       91.10       85.58      2.14 o 
   0   7   3      201.02      207.94      3.72 o 
   1   7   3       29.54       29.71      2.33 o 
   2   7   3      160.40      165.98      4.62 o 
   3   7   3       17.04       15.05      3.51 o 
   4   7   3        0.35        2.51      3.20 o 
   5   7   3        2.42        2.37      3.98 o 
  -5   8   3        1.05       -3.11      4.64 o 
  -4   8   3        0.00        3.05      4.32 o 
  -3   8   3       23.01        6.10      6.70 o 
  -2   8   3        1.40        1.70      1.98 o 
  -1   8   3       48.00       46.95      2.76 o 
   0   8   3        1.44        1.68      1.47 o 
   1   8   3        6.24        9.01      2.22 o 
   2   8   3        5.86        2.44      2.58 o 
   3   8   3        5.26        4.07      4.37 o 
   4   8   3       42.89        9.32      7.46 o 
   5   8   3        3.55        4.48      4.21 o 
  -4   9   3        1.38        3.42      9.52 o 
  -3   9   3       18.82       12.41      9.69 o 
  -2   9   3       34.29       29.41     15.53 o 
  -1   9   3       11.69        3.79      3.74 o 
   0   9   3       31.88       16.49     12.25 o 
   1   9   3        1.00        1.69      4.12 o 
   2   9   3       41.40       47.46     15.04 o 
   3   9   3       17.48        9.53      7.94 o 
   4   9   3       14.13       23.14     16.09 o 
  -2  10   3        1.27        5.50      5.99 o 
  -1  10   3        0.88        0.04      3.77 o 
   0  10   3        2.05        3.17      4.12 o 
   1  10   3        0.00        2.25      5.01 o 
   2  10   3        2.66       -1.66      5.16 o 
  -8   0   4       11.04       25.07     18.40 o 
  -7   0   4       57.94       34.55     28.83 o 
  -6   0   4       94.57      106.27      9.67 o 
  -5   0   4       64.90       66.81     11.01 o 
  -4   0   4      796.23      790.38     12.09 o 
  -3   0   4      400.31      418.65      8.62 o 
  -2   0   4      854.88      907.24     10.47 o 
  -1   0   4     1534.72     1383.70     13.87 o 
   0   0   4     1781.99     1617.49     11.27 o 
   1   0   4     5507.83     5308.79     42.82 o 
   2   0   4       75.89       66.43      4.79 o 
   3   0   4      223.13      242.54      7.72 o 
   4   0   4        3.13        3.22      5.13 o 
   5   0   4      145.17      155.26      9.17 o 
   6   0   4        4.39        0.53      5.84 o 
   8   0   4        7.18        1.19      8.83 o 
  -8   1   4        0.79        4.43      6.98 o 
  -7   1   4       13.63        9.03      6.20 o 
  -6   1   4        0.66        2.85      4.66 o 
  -5   1   4        8.40       16.78      4.86 o 
  -4   1   4        6.83        7.91      3.44 o 
  -3   1   4      510.85      497.89      6.05 o 
  -2   1   4        5.35        3.77      2.08 o 
  -1   1   4       26.97       18.18      1.92 o 
   0   1   4      239.88      201.12      2.19 o 
   1   1   4     1895.73     1879.23      9.95 o 
   2   1   4      298.33      346.02      3.99 o 
   3   1   4      190.68      195.00      4.79 o 
   4   1   4       37.86       46.12      3.91 o 
   5   1   4      206.83      217.98      6.41 o 
   6   1   4      246.38      256.14      8.59 o 
   8   1   4       11.16        4.94      8.27 o 
  -8   2   4        9.60        5.68      7.86 o 
  -7   2   4        0.59        1.76      6.07 o 
  -6   2   4      129.49      131.75      6.55 o 
  -5   2   4        0.73        0.50      3.40 o 
  -4   2   4      180.20      172.07      5.21 o 
  -3   2   4      557.34      576.45      6.28 o 
  -2   2   4       25.61       20.69      1.98 o 
  -1   2   4       68.75       83.52      1.24 o 
   0   2   4     4757.67     4681.92     33.09 o 
   1   2   4     2549.39     2564.83     13.06 o 
   2   2   4      369.33      381.06      4.31 o 
   3   2   4      188.04      187.40      3.94 o 
   4   2   4        1.27       -0.38      2.58 o 
   5   2   4        4.75        7.91      4.53 o 
   6   2   4      118.28      124.91      6.76 o 
  -7   3   4       10.07       17.59      6.65 o 
  -6   3   4        6.27        6.80      4.93 o 
  -5   3   4        0.02        2.38      3.62 o 
  -4   3   4       48.03       55.01      4.52 o 
  -3   3   4      350.44      327.30      4.54 o 
  -2   3   4      476.49      492.81      4.40 o 
  -1   3   4     1372.74     1385.45      7.63 o 
   0   3   4      225.65      181.35      3.02 o 
   1   3   4      723.86      700.26      4.84 o 
   2   3   4      611.74      630.21      5.64 o 
   3   3   4      136.15      140.34      4.05 o 
   4   3   4     1526.40     1523.60     12.60 o 
   5   3   4        1.58        0.80      3.47 o 
   6   3   4       57.46       60.67      9.64 o 
   7   3   4        9.38       10.18      8.76 o 
  -7   4   4        3.09        3.90      4.66 o 
  -6   4   4        0.34       -2.81      3.89 o 
  -5   4   4       21.01       16.86      4.80 o 
  -4   4   4       56.52       44.96      3.09 o 
  -3   4   4        0.11        0.36      1.59 o 
  -2   4   4      184.94      207.81      2.62 o 
  -1   4   4      200.31      191.87      2.56 o 
   0   4   4       21.22       24.11      2.12 o 
   1   4   4     1443.10     1470.65      9.46 o 
   2   4   4       15.01       17.56      2.22 o 
   3   4   4        1.25        2.28      2.61 o 
   4   4   4       48.77       61.90      3.81 o 
   5   4   4       54.64       67.78      4.72 o 
   6   4   4        6.91        1.52      4.25 o 
   7   4   4        2.11       -0.41      5.06 o 
  -7   5   4        6.09        4.84      5.02 o 
  -6   5   4       25.58       13.73      4.52 o 
  -5   5   4      113.18      145.32      5.60 o 
  -4   5   4        6.42        5.81      2.53 o 
  -3   5   4      828.15      850.42     10.62 o 
  -2   5   4       65.68       51.84      1.83 o 
  -1   5   4      180.14      168.84      2.14 o 
   0   5   4      467.15      466.75      3.13 o 
   1   5   4        7.02        7.14      1.60 o 
   2   5   4      159.55      164.50      3.07 o 
   3   5   4       30.96       32.75      4.88 o 
   4   5   4       56.33       68.13      4.01 o 
   5   5   4       30.99       33.63      4.95 o 
   6   5   4       23.59       19.52      7.10 o 
   7   5   4       17.52       16.68      6.06 o 
  -6   6   4        8.81        3.75      3.86 o 
  -5   6   4        0.56       -0.21      3.23 o 
  -4   6   4       27.71       29.84      3.99 o 
  -3   6   4        2.25       -1.48      1.85 o 
  -2   6   4        6.14        8.27      3.23 o 
  -1   6   4      260.64      260.02      5.99 o 
   0   6   4       25.88       28.28      1.14 o 
   1   6   4      148.10      144.30      5.40 o 
   2   6   4      486.76      472.62      6.08 o 
   3   6   4        0.85        3.94      2.67 o 
   4   6   4        7.69        7.38      3.47 o 
   5   6   4       27.85       19.76      7.60 o 
   6   6   4        2.99        6.29      5.50 o 
  -5   7   4        7.33        8.06      3.83 o 
  -4   7   4        0.47       -1.77      3.99 o 
  -3   7   4       50.77       64.01      5.02 o 
  -2   7   4       89.21       86.32      3.36 o 
  -1   7   4       98.07       92.89      3.63 o 
   0   7   4        2.00        2.98      1.32 o 
   1   7   4       22.66       24.91      2.23 o 
   2   7   4       23.02       24.71      4.31 o 
   3   7   4        5.71        4.48      3.55 o 
   4   7   4       68.57       66.23      4.94 o 
   5   7   4        5.66        4.19      4.13 o 
  -5   8   4        0.04        6.57      5.86 o 
  -4   8   4        7.42        8.95      6.57 o 
  -3   8   4        4.88        2.17      6.38 o 
  -2   8   4       13.84       10.05      4.75 o 
  -1   8   4       71.76       68.70      4.17 o 
   0   8   4        0.58        0.70      1.93 o 
   1   8   4      111.62      121.09      4.93 o 
   2   8   4        0.10       -1.68      2.99 o 
   3   8   4      190.20      196.06      7.81 o 
   4   8   4        0.42       -1.99      4.75 o 
   5   8   4        6.22        5.71      4.61 o 
  -3   9   4        3.64       11.89      9.99 o 
  -2   9   4        4.28       -0.23      4.38 o 
  -1   9   4        0.82        4.01      4.62 o 
   0   9   4        0.64        0.52      4.34 o 
   1   9   4        5.76        1.16      3.41 o 
   2   9   4        3.78        4.00      5.25 o 
   3   9   4        1.33        2.63      6.20 o 
  -1  10   4       34.66       38.37      7.12 o 
   0  10   4       10.14        8.25      5.10 o 
   1  10   4       27.42       25.84     10.11 o 
  -8   1   5        6.44        4.13      8.75 o 
  -7   1   5       15.66       14.56      8.13 o 
  -6   1   5       46.22       49.52      6.47 o 
  -5   1   5      167.46      167.28      6.30 o 
  -4   1   5        0.43        2.96      2.89 o 
  -3   1   5      219.45      216.94      4.46 o 
  -2   1   5        1.10        0.30      1.63 o 
  -1   1   5      416.54      347.63      3.91 o 
   0   1   5     2228.25     2019.11     11.92 o 
   1   1   5      197.91      168.31      2.49 o 
   2   1   5     6331.21     6317.69     34.32 o 
   3   1   5       31.33       35.08      3.07 o 
   4   1   5      257.77      297.59      5.86 o 
   5   1   5      458.27      469.13      8.97 o 
   6   1   5      190.50      225.42     11.15 o 
   7   1   5        0.96        4.14      6.33 o 
  -7   2   5       12.17       17.87      7.00 o 
  -6   2   5       10.70        2.00      4.60 o 
  -5   2   5        2.21        3.43      3.60 o 
  -4   2   5      249.10      255.14      5.36 o 
  -3   2   5       33.67       34.52      3.01 o 
  -2   2   5      718.24      695.90      7.46 o 
  -1   2   5       97.28       89.91      1.94 o 
   0   2   5      106.20       83.92      2.07 o 
   1   2   5      339.31      335.14      3.13 o 
   2   2   5      334.19      327.55      4.10 o 
   3   2   5       91.79       99.97      3.29 o 
   4   2   5       13.89       17.58      3.25 o 
   5   2   5       63.85       72.29      5.63 o 
   6   2   5        1.07        0.18      5.09 o 
   7   2   5        0.66        1.32      4.73 o 
  -7   3   5        2.96        9.76      6.31 o 
  -6   3   5        4.84        4.38      4.40 o 
  -5   3   5      243.85      245.08      6.67 o 
  -4   3   5      101.46      107.98      4.21 o 
  -3   3   5       93.52       80.78      3.48 o 
  -2   3   5      201.86      206.11      2.59 o 
  -1   3   5        0.03        0.57      1.01 o 
   0   3   5      185.90      202.92      4.72 o 
   1   3   5     2231.03     2323.10     12.13 o 
   2   3   5      202.57      186.23      3.28 o 
   3   3   5       42.82       48.88      2.98 o 
   4   3   5      134.85      120.40      5.55 o 
   5   3   5       19.97       24.78      4.18 o 
   6   3   5       21.40       23.53      5.09 o 
   7   3   5       36.97       31.15      6.61 o 
  -7   4   5        8.55       18.77      5.33 o 
  -6   4   5       45.54       34.35      9.02 o 
  -5   4   5       61.23       67.88      4.46 o 
  -4   4   5       96.89      106.81      3.76 o 
  -3   4   5       63.19       63.46      2.91 o 
  -2   4   5     1315.43     1299.86      8.28 o 
  -1   4   5        0.02        1.48      2.47 o 
   0   4   5     1104.57     1126.17      8.40 o 
   1   4   5      397.59      391.92      4.89 o 
   2   4   5       84.90       81.19      2.68 o 
   3   4   5      264.22      267.22      5.06 o 
   4   4   5       27.50       29.42      4.08 o 
   5   4   5      248.59      256.77      6.90 o 
   6   4   5       29.44       27.18      8.75 o 
   7   4   5       14.68       17.22      6.88 o 
  -7   5   5        0.84        1.66      4.43 o 
  -6   5   5       38.26       13.69      6.67 o 
  -5   5   5       13.18       14.80      3.71 o 
  -4   5   5        1.34        1.82      2.21 o 
  -3   5   5        0.07        1.54      1.79 o 
  -2   5   5       87.52       88.19      4.04 o 
  -1   5   5       38.03       39.95      3.77 o 
   0   5   5      379.28      396.04      5.46 o 
   1   5   5       51.07       52.79      1.73 o 
   2   5   5        5.04        4.34      1.75 o 
   3   5   5       69.68       78.19      3.53 o 
   4   5   5        0.28        3.07      3.95 o 
   5   5   5       13.64        9.59      4.04 o 
   6   5   5        0.05        4.55      5.83 o 
  -6   6   5        9.07        1.16      3.51 o 
  -5   6   5        3.86        2.24      3.22 o 
  -4   6   5      139.83      157.22      4.73 o 
  -3   6   5        9.84        8.00      2.50 o 
  -2   6   5      220.14      222.72      3.82 o 
  -1   6   5      349.34      366.59      6.10 o 
   0   6   5      268.86      275.26      4.95 o 
   1   6   5      172.81      167.68      4.86 o 
   2   6   5      275.17      279.08      4.45 o 
   3   6   5       10.83       12.03      3.31 o 
   4   6   5       23.61       20.81      4.26 o 
   5   6   5       76.15       92.43      5.68 o 
   6   6   5        6.75        4.58      5.33 o 
  -5   7   5       10.23        9.93      4.32 o 
  -4   7   5       28.56       25.50      4.15 o 
  -3   7   5        3.40        6.09      2.43 o 
  -2   7   5        0.25        0.89      1.69 o 
  -1   7   5       44.66       49.31      3.65 o 
   0   7   5       92.59      100.28      4.16 o 
   1   7   5        0.52        0.04      1.25 o 
   2   7   5       47.27       46.71      4.19 o 
   3   7   5       11.73        5.98      3.71 o 
   4   7   5       23.36        7.41      3.89 o 
   5   7   5        0.24       -2.13      4.01 o 
  -5   8   5        0.26       -3.28      5.29 o 
  -4   8   5        0.52       -3.68      5.40 o 
  -3   8   5        4.65        5.26      8.22 o 
  -2   8   5       55.16       31.56     24.09 o 
  -1   8   5        0.00       -0.34      3.23 o 
   0   8   5       14.23       15.34      3.76 o 
   1   8   5       17.97       17.74      3.28 o 
   2   8   5        2.44       -3.13      3.13 o 
   3   8   5      108.67      109.62     17.76 o 
   4   8   5       17.84        3.14      4.89 o 
  -3   9   5       18.56       -0.04      7.35 o 
  -2   9   5        2.40        1.07      5.44 o 
  -1   9   5       28.99       15.34      9.12 o 
   0   9   5       15.85        8.06      3.87 o 
   1   9   5       33.18       31.90      5.63 o 
   2   9   5       34.71       21.72     10.41 o 
   3   9   5       13.07        0.23      5.60 o 
  -1  10   5        0.00       -2.74      7.36 o 
   0  10   5        0.01        6.42      5.43 o 
   1  10   5        6.37        2.26      4.88 o 
  -8   0   6        0.13       14.91     14.04 o 
  -7   0   6        4.14        3.29     10.42 o 
  -6   0   6        0.83        2.13      6.03 o 
  -5   0   6      179.33      158.87      8.17 o 
  -4   0   6      592.27      592.35     12.30 o 
  -3   0   6       51.23       49.96      5.23 o 
  -2   0   6      674.64      646.88      9.71 o 
  -1   0   6      102.37      104.65      3.79 o 
   0   0   6       44.72       25.85      7.74 o 
   1   0   6       18.10       13.94      3.10 o 
   2   0   6     1830.79     1758.51     18.77 o 
   3   0   6        7.45        6.37      4.60 o 
   4   0   6       79.20      100.15     10.86 o 
   5   0   6       15.98       19.14      6.66 o 
   6   0   6        2.38        5.11      6.95 o 
   7   0   6       69.55       52.56     42.17 o 
  -7   1   6        3.90        0.20      6.16 o 
  -6   1   6        4.48        4.27      4.96 o 
  -5   1   6        5.02        2.13      4.01 o 
  -4   1   6      127.62      131.86      4.92 o 
  -3   1   6      308.32      295.95      5.95 o 
  -2   1   6      100.72      102.37      3.43 o 
  -1   1   6     1671.03     1656.10      9.85 o 
   0   1   6       73.02       72.77      1.82 o 
   1   1   6      272.70      329.55      3.43 o 
   2   1   6     1450.71     1524.62     10.39 o 
   3   1   6      334.25      332.24      5.04 o 
   4   1   6       53.94       65.04      5.03 o 
   5   1   6      753.90      812.86     11.33 o 
   6   1   6       88.16       94.72      7.27 o 
   7   1   6        0.71        3.25      6.77 o 
  -7   2   6        8.46        3.75      8.63 o 
  -6   2   6        0.01       -1.23      4.32 o 
  -5   2   6      214.95      212.81      6.56 o 
  -4   2   6       63.93       58.33      4.18 o 
  -3   2   6        3.47        3.99      2.43 o 
  -2   2   6       31.64       24.97      2.42 o 
  -1   2   6        4.55        3.84      1.19 o 
   0   2   6     1593.50     1551.76      9.08 o 
   1   2   6        3.74        2.02      1.42 o 
   2   2   6     1097.78     1137.16     10.44 o 
   3   2   6      367.47      374.57      5.32 o 
   4   2   6       59.36       70.66      3.93 o 
   5   2   6       86.60      101.91      5.68 o 
   6   2   6       22.83       15.92      5.96 o 
   7   2   6       15.69       15.39      5.88 o 
  -7   3   6        1.87       -0.55      5.09 o 
  -6   3   6        0.14        0.61      5.52 o 
  -5   3   6      202.97      225.37      6.26 o 
  -4   3   6       62.71       83.33      6.44 o 
  -3   3   6      345.80      354.92      5.18 o 
  -2   3   6     1183.11     1211.79      8.17 o 
  -1   3   6      483.16      429.57      6.18 o 
   0   3   6        7.72        5.75      2.93 o 
   1   3   6     1709.20     1796.70     10.68 o 
   2   3   6      303.65      299.00      3.86 o 
   3   3   6      105.30      106.27      4.23 o 
   4   3   6       66.28       76.23      4.06 o 
   5   3   6       17.13       24.01      4.98 o 
   6   3   6      149.84      187.66      7.02 o 
   7   3   6       13.38        8.45      5.64 o 
  -7   4   6        1.13        4.67      4.74 o 
  -6   4   6        7.62        3.15      3.61 o 
  -5   4   6       46.33       29.41      5.21 o 
  -4   4   6       94.09       94.55      4.05 o 
  -3   4   6       15.17       14.47      1.96 o 
  -2   4   6       38.37       32.76      1.34 o 
  -1   4   6       67.66       69.85      5.71 o 
   0   4   6      128.18      129.74      3.26 o 
   1   4   6        5.71        3.84      1.44 o 
   2   4   6        9.94       11.60      2.41 o 
   3   4   6        0.51       -2.13      2.50 o 
   4   4   6        3.20        1.96      2.88 o 
   5   4   6        0.08       -0.54      3.20 o 
   6   4   6       17.80       16.04      6.68 o 
   7   4   6       30.32       17.11      8.23 o 
  -6   5   6       53.86       62.00     14.76 o 
  -5   5   6        2.43        1.29      2.79 o 
  -4   5   6       57.42       66.17      3.90 o 
  -3   5   6       56.04       52.80      2.15 o 
  -2   5   6       19.71       24.28      1.97 o 
  -1   5   6      601.89      616.98      6.85 o 
   0   5   6        3.71        5.78      2.64 o 
   1   5   6       82.47       76.37      2.46 o 
   2   5   6       43.91       42.32      2.75 o 
   3   5   6       41.93       53.22      4.08 o 
   4   5   6      106.68      115.04      6.06 o 
   5   5   6       34.60       31.63      5.35 o 
   6   5   6       60.25       63.95     15.30 o 
  -6   6   6        1.45       -0.22      3.65 o 
  -5   6   6       39.46       14.30      8.87 o 
  -4   6   6       18.03       11.04      4.07 o 
  -3   6   6        5.16        2.28      1.64 o 
  -2   6   6       80.04       96.78      7.79 o 
  -1   6   6        4.02        4.42      2.44 o 
   0   6   6        4.62        3.24      3.14 o 
   1   6   6       53.29       51.05      3.83 o 
   2   6   6        4.75        4.46      2.31 o 
   3   6   6        3.01       -0.18      1.90 o 
   4   6   6        0.40       -1.39      2.80 o 
   5   6   6       32.15       19.85      7.97 o 
   6   6   6       11.50        4.54      5.23 o 
  -5   7   6        0.10       -0.55      3.40 o 
  -4   7   6        3.84        0.53      2.67 o 
  -3   7   6       46.72       29.29     22.62 o 
  -2   7   6        8.31        2.19      6.94 o 
  -1   7   6       96.79      100.52      4.29 o 
   0   7   6        0.20        2.40      3.57 o 
   1   7   6       33.23       36.57      3.89 o 
   2   7   6        0.40       -1.65      2.79 o 
   3   7   6       46.30       47.34      3.84 o 
   4   7   6       22.39       10.85      4.74 o 
   5   7   6        8.72        5.36      6.98 o 
  -4   8   6       19.79       18.83     16.59 o 
  -3   8   6       13.74        1.29      8.40 o 
  -2   8   6       21.09       10.37     10.92 o 
  -1   8   6       43.71       38.14      7.39 o 
   0   8   6      180.59      199.91      6.40 o 
   1   8   6       12.88        8.62      3.85 o 
   2   8   6      234.22      250.14      6.96 o 
   3   8   6        7.63       -1.07      3.22 o 
   4   8   6        9.89       -1.08      5.80 o 
  -3   9   6        1.85        0.78      9.17 o 
  -2   9   6        1.09        0.81      5.09 o 
  -1   9   6        1.87       -0.37      5.05 o 
   0   9   6        0.74        0.11      3.72 o 
   1   9   6        1.57        1.79      4.56 o 
   2   9   6        0.83        8.03      5.49 o 
   3   9   6        5.98       -0.63      8.00 o 
   0  10   6       20.65       25.99      7.51 o 
  -7   1   7        0.18        4.22      6.49 o 
  -6   1   7       33.21       32.69      6.81 o 
  -5   1   7       67.29       69.30      5.05 o 
  -4   1   7      697.96      683.35      8.90 o 
  -3   1   7      211.81      221.66      4.71 o 
  -2   1   7      110.03      116.22      3.32 o 
  -1   1   7      121.55      137.83      2.86 o 
   0   1   7      523.54      483.01      4.06 o 
   1   1   7     5663.04     5556.18     26.94 o 
   2   1   7      162.79      140.55      3.60 o 
   3   1   7     1505.47     1524.30     11.56 o 
   4   1   7      106.23      104.31      4.85 o 
   5   1   7      110.66      131.61      6.28 o 
   6   1   7       22.08       16.38      8.93 o 
   7   1   7        9.42       10.85      6.56 o 
  -7   2   7        2.07       11.84      6.46 o 
  -6   2   7        0.69       -4.00      4.93 o 
  -5   2   7        1.77        4.33      4.90 o 
  -4   2   7       16.35       24.03      3.94 o 
  -3   2   7      215.62      194.98      4.21 o 
  -2   2   7      632.10      630.22      7.78 o 
  -1   2   7      144.70      146.03      3.78 o 
   0   2   7        2.68        0.26      0.91 o 
   1   2   7       54.76       58.51      1.97 o 
   2   2   7       42.76       42.40      2.71 o 
   3   2   7       35.73       33.93      3.29 o 
   4   2   7       94.15      107.94      4.35 o 
   5   2   7       98.55       98.07      5.25 o 
   6   2   7        1.22        2.32      4.40 o 
   7   2   7       21.84       14.30      7.07 o 
  -7   3   7        1.35        0.72      4.94 o 
  -6   3   7       81.87       85.51      9.76 o 
  -5   3   7      101.74      111.56      6.06 o 
  -4   3   7       86.64       76.40      4.52 o 
  -3   3   7       13.30       15.99      2.54 o 
  -2   3   7       36.88       44.60      1.41 o 
  -1   3   7        6.63        7.00      0.84 o 
   0   3   7       15.36       18.99      1.27 o 
   1   3   7      477.03      443.80      4.00 o 
   2   3   7      128.10      115.58      4.03 o 
   3   3   7       59.61       65.09      3.32 o 
   4   3   7      117.02      129.97      5.50 o 
   5   3   7       24.91       29.57      4.55 o 
   6   3   7       38.39       39.48      9.61 o 
   7   3   7       60.24       48.56      8.91 o 
  -7   4   7        8.47        5.94      5.14 o 
  -6   4   7        3.80        1.00      3.40 o 
  -5   4   7        5.51       11.94      3.56 o 
  -4   4   7        0.00        0.31      2.23 o 
  -3   4   7      211.21      208.97      3.96 o 
  -2   4   7      600.15      558.14      8.83 o 
  -1   4   7      359.10      372.82     10.19 o 
   0   4   7      597.20      582.94      5.40 o 
   1   4   7      198.51      183.98      2.31 o 
   2   4   7        7.60        7.87      2.55 o 
   3   4   7        7.95        8.43      2.59 o 
   4   4   7      206.59      214.27      5.66 o 
   5   4   7      150.95      177.56      6.83 o 
   6   4   7       34.10       35.61      6.34 o 
   7   4   7       13.87       11.52      7.16 o 
  -6   5   7       36.58       13.50      8.00 o 
  -5   5   7        4.74        2.52      2.80 o 
  -4   5   7        2.19       -0.56      1.89 o 
  -3   5   7       62.06       56.05      2.61 o 
  -2   5   7       28.69       32.94      2.44 o 
  -1   5   7        2.47        0.60      4.26 o 
   0   5   7        0.26        2.09      2.28 o 
   1   5   7       52.26       46.25      1.89 o 
   2   5   7       30.22       32.59      2.52 o 
   3   5   7       32.86       27.84      2.93 o 
   4   5   7       12.44       10.17      4.30 o 
   5   5   7        2.21        0.97      3.87 o 
   6   5   7        0.94       -3.05      4.62 o 
  -6   6   7        0.24        2.98      4.00 o 
  -5   6   7       35.73        8.36      5.49 o 
  -4   6   7        5.63        3.45      2.32 o 
  -3   6   7       40.05       43.61      3.07 o 
  -2   6   7      333.27      338.14     14.29 o 
  -1   6   7      144.80      157.25      6.69 o 
   0   6   7      205.70      210.17      4.35 o 
   1   6   7      120.70      127.78      9.67 o 
   2   6   7       16.53       26.81      2.36 o 
   3   6   7       16.31       12.90      3.70 o 
   4   6   7       72.17       93.20     12.33 o 
   5   6   7       27.73       13.27      5.24 o 
   6   6   7       60.81       92.43      8.27 o 
  -5   7   7        3.24        0.15      4.97 o 
  -4   7   7        9.35        3.94      4.10 o 
  -3   7   7        0.55       -2.27      7.79 o 
  -2   7   7        2.38       -2.93      6.31 o 
  -1   7   7       52.85       59.12      3.23 o 
   0   7   7        0.74        0.30      2.34 o 
   1   7   7       86.28       88.55      4.45 o 
   2   7   7        6.68        7.03      2.91 o 
   3   7   7       44.83       34.18      9.77 o 
   4   7   7        0.51       -0.40      3.31 o 
   5   7   7        9.72        7.56      7.04 o 
  -4   8   7       15.90       14.88     12.89 o 
  -3   8   7       25.49       -0.64      6.80 o 
  -2   8   7       12.66        2.85      8.17 o 
  -1   8   7       36.87       41.53     12.44 o 
   0   8   7       59.68       67.29     11.95 o 
   1   8   7        5.91        5.86      4.45 o 
   2   8   7       65.29       57.55     20.92 o 
   3   8   7        5.58        0.92      6.21 o 
   4   8   7       19.37       -2.29      7.61 o 
  -3   9   7        0.08       -0.35     14.45 o 
  -2   9   7       35.08        0.14      5.64 o 
  -1   9   7        3.55        0.74      5.55 o 
   0   9   7        0.00       -0.99      5.38 o 
   1   9   7       40.43       31.78     12.37 o 
   2   9   7        3.36        5.95      6.61 o 
   3   9   7       56.56       69.96     44.70 o 
  -7   0   8       15.16       16.58     14.92 o 
  -6   0   8        5.22        1.80      7.48 o 
  -5   0   8      125.72      124.57      8.10 o 
  -4   0   8      101.06      105.79      8.14 o 
  -3   0   8      416.16      410.34     14.14 o 
  -2   0   8      257.04      255.45      5.98 o 
  -1   0   8        0.12        0.18      1.75 o 
   0   0   8      118.32      106.91      3.74 o 
   1   0   8      180.54      173.82      3.81 o 
   2   0   8      294.42      281.28      5.20 o 
   3   0   8      104.97      116.00     12.72 o 
   4   0   8      278.35      303.92     10.49 o 
   5   0   8       14.28       10.91      6.76 o 
   6   0   8      147.31      166.08     11.01 o 
   7   0   8       27.17        4.34     10.40 o 
  -7   1   8        2.73        4.78      6.84 o 
  -6   1   8        2.41        3.59      4.54 o 
  -5   1   8      186.58      180.50      7.17 o 
  -4   1   8      835.75      840.45     10.21 o 
  -3   1   8       53.59       55.17      3.62 o 
  -2   1   8      268.93      295.10      4.33 o 
  -1   1   8      834.93      900.30      7.04 o 
   0   1   8       22.50       40.65      5.42 o 
   1   1   8       96.13      101.24      2.38 o 
   2   1   8      923.42      940.75      7.86 o 
   3   1   8       83.95       78.42      4.00 o 
   4   1   8       47.19       53.37      4.32 o 
   5   1   8       39.05       40.71      4.74 o 
   6   1   8       44.76       16.99     10.52 o 
   7   1   8       15.84        8.78      6.27 o 
  -7   2   8        2.34        4.54      5.45 o 
  -6   2   8        2.21        3.34      4.99 o 
  -5   2   8       30.55       24.94      4.58 o 
  -4   2   8       19.58       18.05      3.52 o 
  -3   2   8      588.71      561.36      7.15 o 
  -2   2   8       34.60       31.63      2.20 o 
  -1   2   8      229.43      215.89      4.51 o 
   0   2   8       48.24       53.25      3.46 o 
   1   2   8      463.83      461.25      4.69 o 
   2   2   8      786.11      790.35      7.14 o 
   3   2   8        0.43        2.10      2.70 o 
   4   2   8       60.94       73.06      4.47 o 
   5   2   8        3.24        1.52      3.58 o 
   6   2   8       47.20       20.92     12.19 o 
   7   2   8        9.50        4.01      5.92 o 
  -7   3   8        6.21       15.79      7.67 o 
  -6   3   8       48.07       39.00      9.32 o 
  -5   3   8       49.97       61.09      5.45 o 
  -4   3   8       15.57       19.43      3.55 o 
  -3   3   8       19.68       18.22      2.63 o 
  -2   3   8      375.24      361.75      5.02 o 
  -1   3   8       29.14       31.18      1.72 o 
   0   3   8     1463.31     1497.42      7.88 o 
   1   3   8      178.04      171.69      3.48 o 
   2   3   8        5.99        8.37      2.05 o 
   3   3   8      767.44      764.24     10.93 o 
   4   3   8       17.17       12.33      3.89 o 
   5   3   8       93.14      107.80      5.51 o 
   6   3   8       39.33       33.56      6.34 o 
   7   3   8        2.15        1.39      5.57 o 
  -7   4   8        0.22        3.29      4.33 o 
  -6   4   8        6.38        4.05      4.66 o 
  -5   4   8        3.29        3.37      3.20 o 
  -4   4   8        0.00        0.15      1.82 o 
  -3   4   8       49.33       46.30      3.63 o 
  -2   4   8       58.28       53.32      2.36 o 
  -1   4   8        1.64        1.98      4.36 o 
   0   4   8       44.00       44.39      3.11 o 
   1   4   8      252.82      265.37      4.73 o 
   2   4   8       82.40       84.95      4.45 o 
   3   4   8        0.03       -0.61      2.70 o 
   4   4   8        0.77        3.94      3.47 o 
   5   4   8       36.51       29.58      7.45 o 
   6   4   8       33.12       40.84      7.38 o 
  -6   5   8        8.79        2.38      3.89 o 
  -5   5   8        1.60        0.31      2.30 o 
  -4   5   8       28.15       34.66      8.53 o 
  -3   5   8        3.23        0.65      1.42 o 
  -2   5   8      167.71      174.48      8.55 o 
  -1   5   8      109.55      104.35      7.37 o 
   0   5   8      239.77      247.73      4.53 o 
   1   5   8      152.92      157.82      7.54 o 
   2   5   8      127.06      132.30      4.30 o 
   3   5   8       65.29       77.82      5.07 o 
   4   5   8        1.03       -0.31      2.83 o 
   5   5   8      142.99      186.50      9.78 o 
   6   5   8        2.02        3.14      5.40 o 
  -6   6   8        5.19        6.27      6.03 o 
  -5   6   8        1.06        0.80      4.53 o 
  -4   6   8        1.57        0.45      1.59 o 
  -3   6   8        1.02        1.64      1.29 o 
  -2   6   8        0.20        2.98      6.98 o 
  -1   6   8        0.10        0.04      3.69 o 
   0   6   8      203.09      211.38      6.78 o 
   1   6   8        3.88        5.74      2.95 o 
   2   6   8        3.15        1.67      1.64 o 
   3   6   8       38.46       33.31      8.05 o 
   4   6   8       34.45       12.82      8.16 o 
   5   6   8        9.47        3.61      4.49 o 
  -5   7   8        0.48        0.47      6.26 o 
  -4   7   8        8.87        0.42      6.86 o 
  -3   7   8        2.08        0.16      7.08 o 
  -2   7   8       58.95       75.12     10.98 o 
  -1   7   8       18.00       10.90      6.37 o 
   0   7   8       23.38        8.60      6.22 o 
   1   7   8       34.81       39.10      6.86 o 
   2   7   8       11.43        0.98      2.45 o 
   3   7   8       24.68        2.78      4.12 o 
   4   7   8        7.26        1.58      3.51 o 
   5   7   8       13.13        4.23      4.67 o 
  -4   8   8        3.25       -0.87      7.83 o 
  -3   8   8       12.97        0.19      6.92 o 
  -2   8   8       18.61        1.23      5.50 o 
  -1   8   8      175.83      209.66      9.00 o 
   0   8   8        6.01        2.56      5.79 o 
   1   8   8       54.29       64.13     12.70 o 
   2   8   8        0.08       -0.78      4.94 o 
   3   8   8        2.95        2.45      7.12 o 
   4   8   8       38.69        4.93     10.77 o 
  -2   9   8        0.44       -0.77      9.23 o 
  -1   9   8        9.95        0.28      5.02 o 
   0   9   8        1.43        2.98      5.70 o 
   1   9   8        2.73        2.41      6.43 o 
   2   9   8        1.15        5.84      6.84 o 
  -7   1   9        4.30        3.91      6.80 o 
  -6   1   9       39.30       29.31      7.56 o 
  -5   1   9      213.69      220.50      6.59 o 
  -4   1   9      410.32      411.43      7.60 o 
  -3   1   9      385.98      384.39      6.31 o 
  -2   1   9        0.21        0.08      1.18 o 
  -1   1   9       94.03      100.38      3.52 o 
   0   1   9        7.70        6.29      2.20 o 
   1   1   9       57.11       64.87      2.61 o 
   2   1   9     2278.07     2253.27     13.58 o 
   3   1   9      489.50      468.92      7.16 o 
   4   1   9      101.18      122.58      5.49 o 
   5   1   9        1.62        2.84      4.02 o 
   6   1   9        9.37        1.66      4.45 o 
   7   1   9       35.58       18.33      9.97 o 
  -7   2   9        2.28       14.66      6.36 o 
  -6   2   9        2.62        7.87      5.44 o 
  -5   2   9       13.44       16.31      4.65 o 
  -4   2   9        7.61       10.03      4.05 o 
  -3   2   9       18.67       25.27      3.69 o 
  -2   2   9        1.91        1.15      1.22 o 
  -1   2   9      721.96      688.81      7.47 o 
   0   2   9       33.79       34.04      2.41 o 
   1   2   9       45.66       45.25      2.09 o 
   2   2   9       13.43       14.72      2.70 o 
   3   2   9        0.06        1.07      2.35 o 
   4   2   9       77.04       74.28      4.40 o 
   5   2   9       23.37       15.82      4.91 o 
   6   2   9      110.17      124.66     16.08 o 
   7   2   9        6.04        1.49      5.76 o 
  -7   3   9        1.86        1.88      5.10 o 
  -6   3   9       11.03        8.90      5.05 o 
  -5   3   9        0.93       -1.92      4.37 o 
  -4   3   9        4.47        2.81      3.40 o 
  -3   3   9       33.30       38.81      2.42 o 
  -2   3   9      266.26      273.82      4.79 o 
  -1   3   9       61.00       58.96      1.69 o 
   0   3   9      433.34      455.15      3.60 o 
   1   3   9        0.19        2.19      1.94 o 
   2   3   9      189.20      183.71      3.81 o 
   3   3   9      359.73      373.46      6.82 o 
   4   3   9       34.70       43.93      5.06 o 
   5   3   9       14.02       17.58      5.91 o 
   6   3   9       74.50      102.16      6.64 o 
   7   3   9        3.52       -0.04      5.21 o 
  -6   4   9        8.87        1.86      3.34 o 
  -5   4   9        0.01       -0.36      2.44 o 
  -4   4   9        0.54        1.80      2.18 o 
  -3   4   9      198.41      204.52      6.94 o 
  -2   4   9       31.21       34.98      3.98 o 
  -1   4   9     1228.02     1240.65     17.34 o 
   0   4   9       44.08       53.08      4.34 o 
   1   4   9      282.22      272.87      4.78 o 
   2   4   9       13.16       13.95      2.16 o 
   3   4   9       38.89       39.41      3.40 o 
   4   4   9       21.68       32.71      4.40 o 
   5   4   9       12.48       11.54      4.40 o 
   6   4   9      120.32      159.43      8.50 o 
  -6   5   9        0.87        1.09      4.20 o 
  -5   5   9        0.19       -1.25      2.80 o 
  -4   5   9        0.24        2.20      2.19 o 
  -3   5   9        0.46       -1.01      2.23 o 
  -2   5   9        6.76       14.53      6.41 o 
  -1   5   9        0.01        4.17      5.50 o 
   0   5   9      106.44      104.39      2.66 o 
   1   5   9        0.15       -3.54      4.38 o 
   2   5   9        1.42        0.81      1.49 o 
   3   5   9        6.92        6.01      2.71 o 
   4   5   9       12.94        5.26      3.96 o 
   5   5   9        4.05       -0.47      3.78 o 
   6   5   9        4.33        0.29      4.31 o 
  -5   6   9        1.28        1.61      5.08 o 
  -4   6   9        0.88        1.28      2.59 o 
  -3   6   9       72.03       77.71     11.08 o 
  -2   6   9        0.60        2.68      6.34 o 
  -1   6   9      497.98      530.31     11.71 o 
   0   6   9       77.77       75.20      3.09 o 
   1   6   9      152.09      160.77      4.73 o 
   2   6   9       36.63       27.17      1.71 o 
   3   6   9       15.28        1.60      3.28 o 
   4   6   9       39.04       39.38     10.92 o 
   5   6   9       59.61       77.30     17.31 o 
  -5   7   9        9.76        4.70     15.31 o 
  -4   7   9        8.54        9.68     10.19 o 
  -3   7   9        4.01        0.17      6.12 o 
  -2   7   9        2.16        0.14      6.60 o 
  -1   7   9        6.33        7.04      6.34 o 
   0   7   9        2.30       -0.27      1.52 o 
   1   7   9       19.94       11.91      4.94 o 
   2   7   9       51.59        2.35      6.90 o 
   3   7   9       20.54        5.30      4.80 o 
   4   7   9       23.23        3.92      8.08 o 
  -4   8   9       21.42       -2.23      8.95 o 
  -3   8   9        5.78        0.62      9.06 o 
  -2   8   9       33.82        1.49      6.02 o 
  -1   8   9        2.40        6.92      8.19 o 
   0   8   9        1.32       -0.33      5.35 o 
   1   8   9       17.61        8.98      7.13 o 
   2   8   9        5.83        2.90      4.17 o 
   3   8   9       10.57        1.08      7.26 o 
  -2   9   9        2.88       -0.76      6.85 o 
  -1   9   9        0.73        0.26      5.22 o 
   0   9   9       28.65       16.49     14.16 o 
   1   9   9       32.66       19.71     15.70 o 
   2   9   9       30.36       12.88     11.02 o 
  -7   0  10        2.04       13.08     10.63 o 
  -6   0  10       17.72       23.94      7.75 o 
  -5   0  10       20.65       17.03      6.57 o 
  -4   0  10      260.22      249.41      8.84 o 
  -3   0  10       59.70       68.24      5.53 o 
  -2   0  10      160.56      163.54      4.77 o 
  -1   0  10       92.78       88.90      3.80 o 
   0   0  10       74.22       67.74      2.83 o 
   1   0  10      524.07      499.19      7.94 o 
   2   0  10       10.07        7.40      3.56 o 
   3   0  10      414.14      408.07      7.49 o 
   4   0  10       49.96       51.76      5.85 o 
   5   0  10      241.31      232.45     32.70 o 
   6   0  10       44.31       -0.36      5.32 o 
   7   0  10       22.55        9.87     11.03 o 
  -7   1  10       23.66       17.23      8.27 o 
  -6   1  10        0.01        1.97      5.29 o 
  -5   1  10      166.34      177.77      6.35 o 
  -4   1  10      195.82      187.09      5.65 o 
  -3   1  10       28.56       29.24      3.48 o 
  -2   1  10        8.70       11.90      1.93 o 
  -1   1  10       56.55       74.72      2.94 o 
   0   1  10        0.73        0.07      1.38 o 
   1   1  10      103.30      108.22      2.75 o 
   2   1  10       24.32       21.35      2.64 o 
   3   1  10        8.16        5.32      2.73 o 
   4   1  10       98.64      105.02      5.19 o 
   5   1  10       15.22       15.53      4.91 o 
   6   1  10        7.30        0.67      5.01 o 
   7   1  10        4.60        1.48      6.37 o 
  -7   2  10        0.06        4.34      6.06 o 
  -6   2  10        7.78        7.23      5.41 o 
  -5   2  10        4.30        6.21      4.94 o 
  -4   2  10      114.98      123.57      5.43 o 
  -3   2  10      113.70      117.14      3.72 o 
  -2   2  10      139.66      134.31      2.75 o 
  -1   2  10      216.50      217.02      4.31 o 
   0   2  10       22.81       21.36      1.38 o 
   1   2  10      523.92      536.23      4.64 o 
   2   2  10       69.49       75.55      3.73 o 
   3   2  10      200.49      218.73      4.82 o 
   4   2  10        6.68        5.34      3.67 o 
   5   2  10       31.94       22.95      8.12 o 
   6   2  10        1.74        3.45      5.55 o 
   7   2  10       38.85       16.38      8.50 o 
  -7   3  10        2.33        2.80      5.39 o 
  -6   3  10        0.04        1.25      4.27 o 
  -5   3  10       22.03       22.18      5.09 o 
  -4   3  10       86.79       96.01      5.12 o 
  -3   3  10      443.53      458.69      6.25 o 
  -2   3  10       52.10       49.91      4.46 o 
  -1   3  10      126.11      131.24      3.20 o 
   0   3  10      154.86      144.62      4.74 o 
   1   3  10       60.00       53.87      2.46 o 
   2   3  10      432.76      421.28      6.41 o 
   3   3  10       47.28       40.28      4.35 o 
   4   3  10        5.09        6.53      4.81 o 
   5   3  10        6.39        6.36      4.31 o 
   6   3  10        0.11        0.54      4.52 o 
  -6   4  10        0.99       -1.35      3.94 o 
  -5   4  10        0.23       -0.07      2.10 o 
  -4   4  10       21.35       15.02      4.57 o 
  -3   4  10      108.45       93.17      5.18 o 
  -2   4  10       33.72       34.54      5.43 o 
  -1   4  10        0.67        0.65      4.67 o 
   0   4  10      337.63      379.69     14.66 o 
   1   4  10       52.07       49.82      3.26 o 
   2   4  10       46.51       57.37      3.15 o 
   3   4  10       10.82       19.84      3.70 o 
   4   4  10       11.62       14.25      3.79 o 
   5   4  10        2.99        0.89      3.96 o 
   6   4  10       17.14       12.83      6.46 o 
  -6   5  10        1.23        1.24      4.52 o 
  -5   5  10        8.78        2.96      4.29 o 
  -4   5  10        4.96        3.26      1.39 o 
  -3   5  10        0.55        1.73      1.69 o 
  -2   5  10      258.93      288.54     10.72 o 
  -1   5  10      120.52      143.10      7.83 o 
   0   5  10      250.48      263.32      9.97 o 
   1   5  10       91.47      110.46      7.30 o 
   2   5  10      123.53      131.07      4.99 o 
   3   5  10        9.51        4.47      2.94 o 
   4   5  10      239.29      269.27      7.93 o 
   5   5  10        9.68        5.46      6.29 o 
   6   5  10       28.07       11.74      6.43 o 
  -5   6  10        1.41       -0.91      6.53 o 
  -4   6  10        2.67        0.55      8.43 o 
  -3   6  10        4.29        1.45      6.80 o 
  -2   6  10        6.20        8.92      7.25 o 
  -1   6  10      148.28      164.74      8.95 o 
   0   6  10       34.29       36.90      6.20 o 
   1   6  10       17.82       11.22      3.94 o 
   2   6  10        0.40        0.58      1.60 o 
   3   6  10        0.64        0.86      3.30 o 
   4   6  10        0.33        0.83      3.00 o 
   5   6  10       24.20       12.99      7.06 o 
  -4   7  10        1.10        2.16      8.26 o 
  -3   7  10        5.33       -0.18      6.42 o 
  -2   7  10        1.26       -0.11      5.70 o 
  -1   7  10        0.92        1.10      5.81 o 
   0   7  10      161.90      196.32      8.63 o 
   1   7  10        1.56        6.91      3.20 o 
   2   7  10       86.96      117.07      9.10 o 
   3   7  10        5.96        4.70      7.72 o 
   4   7  10       13.01        0.94      7.64 o 
  -3   8  10        4.83       -0.84      7.85 o 
  -2   8  10       78.39       85.46     25.10 o 
  -1   8  10        0.41        1.54      5.77 o 
   0   8  10        6.21        1.82      6.30 o 
   1   8  10       13.08        9.51      9.58 o 
   2   8  10        1.88        5.25      6.11 o 
   3   8  10       25.55        2.59     10.33 o 
  -1   9  10        0.58       -0.36      6.68 o 
   0   9  10        6.91        9.46      8.06 o 
   1   9  10        0.26       -2.42      7.22 o 
  -7   1  11        9.54        9.13      6.67 o 
  -6   1  11        7.75        6.98      5.04 o 
  -5   1  11       73.90       82.91      6.68 o 
  -4   1  11      145.60      134.90      5.72 o 
  -3   1  11      272.67      279.49      4.42 o 
  -2   1  11       18.88       22.80      2.18 o 
  -1   1  11       38.80       35.64      2.48 o 
   0   1  11        3.93        5.41      1.75 o 
   1   1  11      316.28      311.01      4.93 o 
   2   1  11      539.39      529.06      5.67 o 
   3   1  11      112.88      127.18      4.34 o 
   4   1  11      274.84      311.01      7.71 o 
   5   1  11        0.02       -0.02      4.68 o 
   6   1  11       17.96        0.84      4.52 o 
  -7   2  11        5.57        7.39      6.04 o 
  -6   2  11        8.09        2.55      5.02 o 
  -5   2  11        0.01       -1.19      4.11 o 
  -4   2  11        1.13        5.31      3.97 o 
  -3   2  11        3.11        4.64      1.75 o 
  -2   2  11       62.25       55.59      1.97 o 
  -1   2  11       88.93       90.02      2.98 o 
   0   2  11      245.63      238.05      3.24 o 
   1   2  11      537.74      519.55      5.86 o 
   2   2  11       47.59       39.74      2.85 o 
   3   2  11       52.45       39.97      3.99 o 
   4   2  11       17.91       14.14      3.96 o 
   5   2  11       60.42       40.09     24.75 o 
   6   2  11        9.55        0.82      4.88 o 
  -6   3  11        2.32       -2.16      5.02 o 
  -5   3  11        7.76        9.72      5.65 o 
  -4   3  11       28.81       27.76      4.91 o 
  -3   3  11      537.16      545.50     11.49 o 
  -2   3  11        3.46        2.20      3.50 o 
  -1   3  11       79.79       93.08      2.84 o 
   0   3  11       65.13       63.51      2.28 o 
   1   3  11        0.99        4.20      2.01 o 
   2   3  11      242.06      264.20      5.81 o 
   3   3  11       12.24       15.04      4.49 o 
   4   3  11       29.35       31.99      5.05 o 
   5   3  11       10.92       10.63      5.07 o 
   6   3  11        1.23       -0.31      4.80 o 
  -6   4  11       16.50        6.84      6.56 o 
  -5   4  11        0.92        2.20      3.51 o 
  -4   4  11       10.34        3.83      2.88 o 
  -3   4  11       22.57       16.41      2.59 o 
  -2   4  11      300.98      300.96      8.49 o 
  -1   4  11      372.95      378.63      8.76 o 
   0   4  11     1080.23     1080.80      6.77 o 
   1   4  11       58.97       55.35      2.38 o 
   2   4  11       19.97       12.20      3.84 o 
   3   4  11        0.10        0.50      2.03 o 
   4   4  11        2.49        1.73      3.17 o 
   5   4  11       84.87      111.91      8.49 o 
   6   4  11        2.64        6.87      5.61 o 
  -6   5  11        0.18        4.73      7.11 o 
  -5   5  11        8.86        4.16      3.41 o 
  -4   5  11        0.42        2.11      4.45 o 
  -3   5  11       69.94       71.65     11.74 o 
  -2   5  11      104.23      122.12     12.24 o 
  -1   5  11        0.00        0.96      4.87 o 
   0   5  11       22.91       26.44      6.47 o 
   1   5  11      141.66      166.08      7.60 o 
   2   5  11        0.87        1.60      2.34 o 
   3   5  11        9.20        4.34      3.39 o 
   4   5  11        6.86        5.50      3.51 o 
   5   5  11        2.65        5.49      5.30 o 
  -5   6  11        1.18       -2.38      8.82 o 
  -4   6  11       25.26       19.05     24.09 o 
  -3   6  11        0.31       -1.55      8.38 o 
  -2   6  11      180.54      197.63     11.25 o 
  -1   6  11       28.20       42.32      6.79 o 
   0   6  11       50.16       38.29     18.03 o 
   1   6  11       10.32       12.58      4.39 o 
   2   6  11       16.84       24.63      9.34 o 
   3   6  11       52.76       50.51     14.18 o 
   4   6  11        6.70        0.98      4.57 o 
   5   6  11       18.73        4.34      5.04 o 
  -4   7  11        0.11        1.91     10.60 o 
  -3   7  11        3.62        5.14      8.39 o 
  -2   7  11        0.69        1.98      5.97 o 
  -1   7  11       20.86       31.56      8.12 o 
   0   7  11        8.18        1.13      5.34 o 
   1   7  11       18.99       20.34      8.73 o 
   2   7  11       20.32       11.87     12.62 o 
   3   7  11        7.74        2.52      7.73 o 
   4   7  11       86.04      119.03     12.82 o 
  -3   8  11        5.74       -2.94      9.00 o 
  -2   8  11        0.30       -2.10      8.66 o 
  -1   8  11       30.26       29.80     13.16 o 
   0   8  11        8.02       16.31     11.53 o 
   1   8  11       14.32        5.86      6.67 o 
   2   8  11        7.78        6.34      6.51 o 
   3   8  11        0.21        0.07      8.76 o 
  -6   0  12        2.89        9.74     21.71 o 
  -5   0  12       19.21       10.05      6.59 o 
  -4   0  12       25.59       32.96      6.36 o 
  -3   0  12        8.70        6.14      3.24 o 
  -2   0  12      271.22      304.51      7.33 o 
  -1   0  12       10.21       10.86      2.78 o 
   0   0  12      318.81      334.61      5.06 o 
   1   0  12      156.17      162.53      5.65 o 
   2   0  12     1277.27     1292.87     13.60 o 
   3   0  12      452.14      465.19      9.33 o 
   4   0  12      148.00      166.39      8.10 o 
   5   0  12       17.30       -0.05      4.02 o 
   6   0  12       18.60       -0.46      6.50 o 
  -6   1  12        0.62        1.05      4.49 o 
  -5   1  12        1.24       -0.04      3.20 o 
  -4   1  12        4.33        3.66      4.49 o 
  -3   1  12        7.14        9.08      2.26 o 
  -2   1  12        0.00        1.17      2.36 o 
  -1   1  12       32.99       37.51      2.37 o 
   0   1  12        7.52        8.37      1.93 o 
   1   1  12      284.53      280.65      4.92 o 
   2   1  12       54.87       66.81      3.81 o 
   3   1  12       78.91       87.83      3.96 o 
   4   1  12        5.49        8.59      3.67 o 
   5   1  12        6.67        5.05      4.05 o 
   6   1  12       11.53       -0.11      3.77 o 
  -6   2  12       10.17       11.68      7.02 o 
  -5   2  12        7.58        6.52      5.59 o 
  -4   2  12       96.42      108.58      7.23 o 
  -3   2  12       51.61       52.75      2.69 o 
  -2   2  12      398.61      387.01      4.49 o 
  -1   2  12        1.56       -0.78      1.83 o 
   0   2  12      280.81      292.26      4.63 o 
   1   2  12      101.49      100.35      3.16 o 
   2   2  12       21.59       20.91      2.57 o 
   3   2  12      109.59      122.63      4.02 o 
   4   2  12        2.31        1.79      3.89 o 
   5   2  12       32.58       12.18      7.73 o 
   6   2  12       59.92        0.22      6.20 o 
  -6   3  12       41.29       31.55      7.73 o 
  -5   3  12        1.82       -0.30      4.00 o 
  -4   3  12      111.24      119.07      8.10 o 
  -3   3  12        0.67       -0.58      3.49 o 
  -2   3  12        1.59        2.48      2.86 o 
  -1   3  12      139.31      131.47      5.29 o 
   0   3  12       58.10       58.51      2.60 o 
   1   3  12       37.57       34.30      2.89 o 
   2   3  12        5.64        5.97      2.54 o 
   3   3  12       52.00       57.42      4.44 o 
   4   3  12       31.82       30.53      5.95 o 
   5   3  12        7.85        2.75      5.15 o 
   6   3  12       21.74        2.96      5.88 o 
  -6   4  12        0.59        2.06      4.36 o 
  -5   4  12        1.11        0.69      3.06 o 
  -4   4  12        8.30        3.68      3.96 o 
  -3   4  12       35.77       39.03      5.20 o 
  -2   4  12       31.00       28.53      2.72 o 
  -1   4  12       78.45       81.68      5.57 o 
   0   4  12      190.29      165.97      6.27 o 
   1   4  12        9.49        5.33      1.89 o 
   2   4  12        9.45       20.75      3.50 o 
   3   4  12       69.99       60.15      9.30 o 
   4   4  12        2.17        0.48      3.49 o 
   5   4  12        0.26       -0.97      4.68 o 
  -5   5  12       22.15       13.64      6.48 o 
  -4   5  12        3.97        4.99      3.53 o 
  -3   5  12      121.89      149.45     12.86 o 
  -2   5  12       59.44       86.25     12.46 o 
  -1   5  12       90.18       91.73     23.88 o 
   0   5  12        3.45        3.50      5.13 o 
   1   5  12      160.11      176.50      7.90 o 
   2   5  12       31.99       30.30      4.00 o 
   3   5  12      179.13      187.25      9.16 o 
   4   5  12        7.66        8.54      4.85 o 
   5   5  12       14.31       13.32      5.76 o 
  -5   6  12        0.03        0.91      8.52 o 
  -4   6  12       21.88       11.11     10.51 o 
  -3   6  12        2.56        5.02      9.81 o 
  -2   6  12        9.43        1.10      6.82 o 
  -1   6  12       67.59       79.56      7.77 o 
   0   6  12        8.24        7.98      5.96 o 
   1   6  12       14.18       14.51      6.01 o 
   2   6  12        0.00        0.96      5.49 o 
   3   6  12       12.02        3.76      5.63 o 
   4   6  12        4.73        0.16      3.99 o 
  -4   7  12        0.26        5.72     11.40 o 
  -3   7  12        0.01       -5.58     10.42 o 
  -2   7  12       21.38       15.58      8.45 o 
  -1   7  12      125.57      158.24     12.24 o 
   0   7  12       11.52       13.18      7.62 o 
   1   7  12      155.31      201.98      9.63 o 
   2   7  12        0.81        2.28      6.84 o 
   3   7  12       13.50       -0.22      6.86 o 
  -2   8  12        8.61       10.39      8.89 o 
  -1   8  12        6.93       12.35      7.66 o 
   0   8  12       21.14       13.47      9.75 o 
   1   8  12        5.46        3.31      6.61 o 
   2   8  12        7.70        4.56      6.08 o 
  -6   1  13        5.72       13.93      6.04 o 
  -5   1  13        0.41        0.09      4.09 o 
  -4   1  13       80.86       85.61      4.65 o 
  -3   1  13       42.96       48.93      3.26 o 
  -2   1  13      143.72      149.23      4.10 o 
  -1   1  13      103.09      107.29      2.85 o 
   0   1  13        0.10        0.15      1.40 o 
   1   1  13       46.34       52.02      3.55 o 
   2   1  13       14.93       17.44      3.36 o 
   3   1  13      340.88      373.59      6.70 o 
   4   1  13       36.53       36.93      4.18 o 
   5   1  13       38.82       -0.54      4.00 o 
   6   1  13       12.62        0.15      4.38 o 
  -6   2  13        0.15        0.85      4.77 o 
  -5   2  13       14.35       15.56      6.32 o 
  -4   2  13        0.00       -2.45      2.45 o 
  -3   2  13       16.00        4.87      3.39 o 
  -2   2  13      143.05      137.08      5.44 o 
  -1   2  13       48.73       50.18      3.11 o 
   0   2  13      876.82      869.53      6.66 o 
   1   2  13      372.85      367.88      6.49 o 
   2   2  13      236.46      225.70      4.83 o 
   3   2  13       12.23        8.57      3.13 o 
   4   2  13        1.29        2.32      3.86 o 
   5   2  13        1.64        1.19      3.89 o 
   6   2  13       17.87        4.45      4.96 o 
  -6   3  13        4.81        9.47      5.97 o 
  -5   3  13        0.22        0.90      3.77 o 
  -4   3  13       81.56       68.10     11.38 o 
  -3   3  13        1.25       -3.12      3.77 o 
  -2   3  13        6.67        7.03      2.80 o 
  -1   3  13       26.04       28.05      2.37 o 
   0   3  13       12.37        5.18      2.21 o 
   1   3  13       40.32       47.71      3.09 o 
   2   3  13        1.25        2.07      2.53 o 
   3   3  13      115.55      139.93      4.87 o 
   4   3  13        1.28        0.51      3.26 o 
   5   3  13       20.96       11.83      6.43 o 
  -5   4  13        9.71        8.60      8.03 o 
  -4   4  13       44.61       34.42      6.52 o 
  -3   4  13       80.85       82.85      7.50 o 
  -2   4  13       55.55       50.92      3.25 o 
  -1   4  13      203.38      227.92     10.14 o 
   0   4  13       43.67       46.32      5.24 o 
   1   4  13        0.78        0.58      1.20 o 
   2   4  13       71.82       90.80      4.32 o 
   3   4  13       19.62       12.89      7.08 o 
   4   4  13       36.68       28.19     13.88 o 
   5   4  13        3.02       -0.26      4.35 o 
  -5   5  13        1.63        1.78      8.50 o 
  -4   5  13       10.06        7.03      8.58 o 
  -3   5  13       49.42       27.10      8.06 o 
  -2   5  13       18.42       20.59     10.94 o 
  -1   5  13        3.25        5.55      5.65 o 
   0   5  13       77.41       97.13      8.41 o 
   1   5  13        0.41        2.21      2.38 o 
   2   5  13       10.64        6.61      5.34 o 
   3   5  13        4.64        2.56      3.03 o 
   4   5  13        0.27        1.87      4.34 o 
   5   5  13        1.59       -3.51      5.04 o 
  -4   6  13        0.89       -5.70     10.76 o 
  -3   6  13        6.23        5.03     13.75 o 
  -2   6  13        1.62        5.12      6.45 o 
  -1   6  13       11.72       20.09      6.91 o 
   0   6  13      113.08      149.96      9.19 o 
   1   6  13        9.59        7.18      5.90 o 
   2   6  13       77.60       97.51      8.35 o 
   3   6  13        2.09       -1.27      8.90 o 
   4   6  13       25.94       22.04     31.68 o 
  -3   7  13        7.03        5.50      9.40 o 
  -2   7  13       70.65       80.26      9.66 o 
  -1   7  13        5.89        9.24      8.02 o 
   0   7  13        1.00       -1.72      6.13 o 
   1   7  13        7.72        4.71      7.47 o 
   2   7  13       17.14        7.14     10.16 o 
   3   7  13       54.35       52.79     43.04 o 
  -1   8  13        2.07        5.92      7.54 o 
   0   8  13        4.23        8.41      8.37 o 
   1   8  13        0.10        5.37      8.19 o 
  -6   0  14        4.99       -5.12      7.72 o 
  -5   0  14       48.50       62.01      6.60 o 
  -4   0  14        2.62        2.91      4.64 o 
  -3   0  14      146.30      156.22      8.06 o 
  -2   0  14      143.16      136.65      6.17 o 
  -1   0  14      531.19      536.27      8.91 o 
   0   0  14       69.98       77.81      5.57 o 
   1   0  14     1790.14     1814.15     21.34 o 
   2   0  14        0.98       -0.26      3.59 o 
   3   0  14        0.43       -0.38      4.29 o 
   4   0  14       65.36       96.53      7.96 o 
   5   0  14       41.09       -0.59      5.99 o 
   6   0  14       36.98       -0.26      6.88 o 
  -6   1  14        8.09       14.92      7.13 o 
  -5   1  14        7.30        7.71      4.12 o 
  -4   1  14        0.97        3.58      2.91 o 
  -3   1  14        0.53        2.17      3.35 o 
  -2   1  14       31.70       29.40      2.85 o 
  -1   1  14        0.72        0.84      1.68 o 
   0   1  14       54.98       55.74      3.11 o 
   1   1  14        0.09        1.46      2.49 o 
   2   1  14       10.92        7.11      3.78 o 
   3   1  14       39.45       49.67      5.02 o 
   4   1  14        4.11        6.25      4.27 o 
   5   1  14       13.65       -0.40      3.97 o 
   6   1  14        4.80       -0.01      3.58 o 
  -6   2  14        8.93        8.93      7.94 o 
  -5   2  14        1.11        2.78      3.47 o 
  -4   2  14        2.50        1.17      2.26 o 
  -3   2  14      218.22      193.21      8.95 o 
  -2   2  14        3.15        3.49      2.88 o 
  -1   2  14       72.06       78.66      3.45 o 
   0   2  14       73.62       66.54      3.42 o 
   1   2  14       36.76       34.51      3.00 o 
   2   2  14      225.93      250.79      5.49 o 
   3   2  14       14.74       22.84      3.75 o 
   4   2  14      145.43      165.01      5.52 o 
   5   2  14       11.28       -0.23      3.91 o 
  -5   3  14        0.73        1.83      4.09 o 
  -4   3  14        9.98       12.28      6.45 o 
  -3   3  14        0.03        3.65      4.74 o 
  -2   3  14       33.46       33.55      3.62 o 
  -1   3  14      104.04       97.83      3.36 o 
   0   3  14       12.53       11.33      2.39 o 
   1   3  14      157.75      139.45      3.65 o 
   2   3  14       49.16       56.86      7.03 o 
   3   3  14        4.26        4.06      3.94 o 
   4   3  14       21.31       22.08      5.51 o 
   5   3  14       31.91       13.45      7.72 o 
  -5   4  14        1.50        4.60      4.09 o 
  -4   4  14        7.68        0.95      3.80 o 
  -3   4  14        3.76       -0.50      3.94 o 
  -2   4  14        0.33        0.44      1.78 o 
  -1   4  14        2.43        2.01      1.52 o 
   0   4  14       10.96        9.11      5.12 o 
   1   4  14        4.55        4.70      2.27 o 
   2   4  14        3.59        3.64      2.76 o 
   3   4  14        1.32        0.63      1.98 o 
   4   4  14       27.55       26.26     10.10 o 
   5   4  14        2.87        6.00      5.10 o 
  -4   5  14       22.72        7.19     10.78 o 
  -3   5  14       23.91        9.18     11.16 o 
  -2   5  14        6.37       11.67      7.89 o 
  -1   5  14       34.26       40.21      8.21 o 
   0   5  14       41.07       37.23     15.33 o 
   1   5  14      174.72      219.19     11.26 o 
   2   5  14       46.90       44.79     10.06 o 
   3   5  14       71.14       95.71      8.88 o 
   4   5  14       15.34        9.20      5.69 o 
  -4   6  14        0.02       -1.04      8.43 o 
  -3   6  14        3.56        3.79      8.53 o 
  -2   6  14        3.93        0.40      5.73 o 
  -1   6  14        4.17       16.33     10.93 o 
   0   6  14        1.58        2.43      6.67 o 
   1   6  14        4.40        3.14      5.96 o 
   2   6  14       28.13       21.69     12.97 o 
   3   6  14        0.01        4.81      9.03 o 
  -2   7  14       56.48       49.40     23.53 o 
  -1   7  14        0.33        2.07      7.40 o 
   0   7  14       39.32       24.95     14.06 o 
   1   7  14       18.89       24.49      9.77 o 
   2   7  14       19.04        6.41      8.29 o 
  -6   1  15        3.89        9.50      8.12 o 
  -5   1  15        6.93       10.09      3.68 o 
  -4   1  15        7.79        9.41      3.39 o 
  -3   1  15       42.38       45.09      3.46 o 
  -2   1  15      173.90      186.91      4.51 o 
  -1   1  15        1.33       -2.22      2.77 o 
   0   1  15       61.33       68.60      2.88 o 
   1   1  15       16.00       17.46      4.42 o 
   2   1  15       53.62       51.45      4.88 o 
   3   1  15       96.48      109.67      5.07 o 
   4   1  15       35.85       25.66      9.64 o 
   5   1  15       54.55        0.08      4.25 o 
  -5   2  15        2.57        7.67      4.61 o 
  -4   2  15        0.37        3.77      3.36 o 
  -3   2  15       66.59       56.34      2.40 o 
  -2   2  15        5.02        5.07      3.94 o 
  -1   2  15      204.11      198.13      4.99 o 
   0   2  15      103.71      108.12      3.73 o 
   1   2  15      164.15      165.79      4.47 o 
   2   2  15       26.51       28.00      3.81 o 
   3   2  15        0.61       -1.62      3.44 o 
   4   2  15       15.66       13.91      4.96 o 
   5   2  15        3.58       -0.18      3.80 o 
  -5   3  15        0.05        0.55      4.57 o 
  -4   3  15        7.92        5.08      5.00 o 
  -3   3  15        8.57        7.12      4.21 o 
  -2   3  15       52.00       58.43      3.70 o 
  -1   3  15       15.71       11.13      2.67 o 
   0   3  15       18.23       17.04      3.67 o 
   1   3  15        0.45        0.39      1.70 o 
   2   3  15      124.18      148.83      5.56 o 
   3   3  15        0.02       -1.78      4.00 o 
   4   3  15       16.50       16.97      5.21 o 
   5   3  15        2.65        0.99      4.03 o 
  -5   4  15        8.44       18.84     11.24 o 
  -4   4  15       11.08        4.62      5.84 o 
  -3   4  15        6.41        3.18      3.07 o 
  -2   4  15        2.67        3.03      2.86 o 
  -1   4  15       46.96       42.31      7.09 o 
   0   4  15       13.36        5.02      2.86 o 
   1   4  15      157.79      165.27      5.73 o 
   2   4  15       32.94       33.38      8.42 o 
   3   4  15      144.32      160.01      8.87 o 
   4   4  15        8.09        9.57      4.20 o 
  -4   5  15        1.17        0.33      7.14 o 
  -3   5  15        1.37       -0.23      6.35 o 
  -2   5  15        3.68        3.16      6.84 o 
  -1   5  15        0.03        1.77      6.41 o 
   0   5  15        1.84        5.00      7.14 o 
   1   5  15       16.46       15.11      5.79 o 
   2   5  15        9.73       13.07     10.55 o 
   3   5  15        0.81       -1.74      8.03 o 
   4   5  15        0.46       -0.33      3.69 o 
  -3   6  15       14.71        8.18     11.64 o 
  -2   6  15       20.66       13.86     10.16 o 
  -1   6  15       27.19       26.94     12.58 o 
   0   6  15        0.71       -0.87      5.86 o 
   1   6  15       46.84       65.24     15.69 o 
   2   6  15       23.55        9.76      7.92 o 
   3   6  15        5.63        5.64      9.48 o 
  -2   7  15        0.00       -2.22      7.38 o 
  -1   7  15        0.51        0.55      6.21 o 
   0   7  15        8.13        2.83      8.11 o 
   1   7  15       44.72       41.26     18.56 o 
  -5   0  16        9.36        8.63      8.52 o 
  -4   0  16        6.58        8.22      9.34 o 
  -3   0  16      146.41      140.21      8.53 o 
  -2   0  16      417.17      387.28      8.45 o 
  -1   0  16       46.73       54.19      5.20 o 
   0   0  16      246.25      260.93     10.03 o 
   1   0  16       78.36       79.50      9.36 o 
   2   0  16       31.58       31.92      6.86 o 
   3   0  16      132.05      157.69      7.34 o 
   4   0  16      139.80      160.68      8.54 o 
   5   0  16       21.00       -0.49      6.24 o 
  -5   1  16        0.15       -0.96      5.26 o 
  -4   1  16        0.03        4.93      3.88 o 
  -3   1  16        4.39        1.78      2.55 o 
  -2   1  16        0.09       -0.94      2.10 o 
  -1   1  16        2.71        4.30      2.88 o 
   0   1  16       59.50       59.30      3.43 o 
   1   1  16       17.38       18.15      3.77 o 
   2   1  16       42.26       36.71      4.77 o 
   3   1  16       10.27       14.36      4.53 o 
   4   1  16        0.82        1.20      4.03 o 
   5   1  16        1.63       -0.39      3.90 o 
  -5   2  16       15.05       13.60      7.08 o 
  -4   2  16       41.93       23.29      7.79 o 
  -3   2  16        2.24        0.01      4.66 o 
  -2   2  16        0.87        0.95      2.69 o 
  -1   2  16      120.72      143.58      4.58 o 
   0   2  16        2.23        6.32      3.20 o 
   1   2  16       94.47      107.88      4.60 o 
   2   2  16      187.46      191.70      5.95 o 
   3   2  16       53.48       59.77      8.24 o 
   4   2  16        5.23        4.84      4.17 o 
   5   2  16       13.53       -0.15      4.27 o 
  -5   3  16       14.01       18.43      8.01 o 
  -4   3  16        0.09        1.44      4.51 o 
  -3   3  16        3.64        2.78      3.38 o 
  -2   3  16        7.56        6.43      3.39 o 
  -1   3  16        2.81        3.97      4.28 o 
   0   3  16       92.46       96.99      5.25 o 
   1   3  16        1.99        2.88      2.38 o 
   2   3  16       51.36       61.39      5.01 o 
   3   3  16        3.08        2.73      3.41 o 
   4   3  16       46.97       76.74      8.21 o 
  -4   4  16        0.62       -6.80      8.50 o 
  -3   4  16        1.22        5.00      9.59 o 
  -2   4  16       15.59       10.21      3.28 o 
  -1   4  16        1.83        1.44      2.16 o 
   0   4  16        6.89        1.96      1.85 o 
   1   4  16        2.66        0.30      1.92 o 
   2   4  16       19.47       20.67      5.27 o 
   3   4  16       48.50       51.17      5.57 o 
   4   4  16        0.19        0.51      3.39 o 
  -3   5  16       10.54       16.21     15.48 o 
  -2   5  16        9.74        5.67      7.66 o 
  -1   5  16        8.83        5.09      6.48 o 
   0   5  16      125.52      154.68     11.23 o 
   1   5  16        0.02        1.32      5.62 o 
   2   5  16      170.51      244.61     15.75 o 
   3   5  16        7.74        7.80     11.76 o 
  -2   6  16        4.53        5.77      7.56 o 
  -1   6  16        0.10       -0.29      5.97 o 
   0   6  16        3.93        7.26      7.98 o 
   1   6  16       16.92       15.28      9.06 o 
   2   6  16        0.34        2.88     10.81 o 
  -5   1  17        2.98       -4.33     11.51 o 
  -4   1  17        0.01        7.39      5.58 o 
  -3   1  17       45.51       29.54      8.16 o 
  -2   1  17        3.85        2.20      2.34 o 
  -1   1  17       72.29       84.63      4.24 o 
   0   1  17       72.91       79.48      5.47 o 
   1   1  17       17.75       17.19      3.78 o 
   2   1  17       85.66      110.11      7.28 o 
   3   1  17        4.81        5.80      4.65 o 
   4   1  17       73.08       79.33     23.42 o 
  -4   2  17        1.93        7.79      5.65 o 
  -3   2  17        0.73        0.94      3.38 o 
  -2   2  17       41.21       18.15      8.33 o 
  -1   2  17        0.17        0.69      2.70 o 
   0   2  17       22.58       15.89      4.11 o 
   1   2  17        1.13        0.13      2.04 o 
   2   2  17        4.29       -0.69      3.02 o 
   3   2  17       50.43       51.68     11.31 o 
   4   2  17        0.13       -0.71      4.11 o 
  -4   3  17        1.43        2.56      6.05 o 
  -3   3  17        5.95        9.34      6.31 o 
  -2   3  17       10.51        5.95      3.75 o 
  -1   3  17       37.54       39.01      5.58 o 
   0   3  17        2.63        3.89      3.24 o 
   1   3  17       30.64       28.99      8.07 o 
   2   3  17        0.53        0.87      2.86 o 
   3   3  17       28.03       34.74      7.69 o 
   4   3  17       13.98       14.27      7.02 o 
  -4   4  17       33.68       41.62     31.16 o 
  -3   4  17        0.00        5.05      7.99 o 
  -2   4  17       23.55        9.45     10.94 o 
  -1   4  17        9.92       10.57      6.51 o 
   0   4  17       60.75       52.26     19.32 o 
   1   4  17       24.86       11.80      4.46 o 
   2   4  17      141.60      178.23      7.40 o 
   3   4  17        0.29        3.02      5.14 o 
  -3   5  17        0.59       -1.19      6.69 o 
  -2   5  17        0.32        0.82      6.83 o 
  -1   5  17        0.59        0.34      5.54 o 
   0   5  17        3.93        1.60      6.08 o 
   1   5  17        5.43        4.85      5.77 o 
   2   5  17       13.54       16.67     10.05 o 
  -1   6  17        4.37        2.45      8.62 o 
   0   6  17        8.25        5.36      7.46 o 
   1   6  17       40.83       42.95     16.65 o 
  -4   0  18       13.47       14.71     17.52 o 
  -3   0  18       31.20       11.63      9.78 o 
  -2   0  18       66.96       86.43      5.33 o 
  -1   0  18       11.33       13.60      6.44 o 
   0   0  18       58.04       64.66      8.78 o 
   1   0  18        5.54        3.41      4.18 o 
   2   0  18       25.69        7.08      7.26 o 
   3   0  18       22.14       18.66     13.71 o 
   4   0  18       23.89       -0.14      5.01 o 
  -4   1  18        0.24        0.37      6.03 o 
  -3   1  18        3.50        2.98      4.39 o 
  -2   1  18        1.15       -1.07      3.71 o 
  -1   1  18        4.74        1.91      3.21 o 
   0   1  18       16.60       10.62      4.50 o 
   1   1  18       14.24       10.94      3.92 o 
   2   1  18       29.77       21.61      5.96 o 
   3   1  18        0.00       -0.15      4.33 o 
   4   1  18        3.92        1.67      4.64 o 
  -4   2  18        2.18        6.92      5.81 o 
  -3   2  18        0.95        1.53      3.95 o 
  -2   2  18      106.60      108.43      5.81 o 
  -1   2  18       26.60       14.00      4.84 o 
   0   2  18        8.86        6.45      3.40 o 
   1   2  18       26.99       15.55      4.31 o 
   2   2  18        7.47       11.90      4.66 o 
   3   2  18        8.40        7.54      5.12 o 
  -3   3  18        6.87        8.15      5.63 o 
  -2   3  18        0.00        0.63      3.13 o 
  -1   3  18       25.29       10.86      5.09 o 
   0   3  18        1.74        2.42      3.65 o 
   1   3  18       72.11       57.27     20.44 o 
   2   3  18       54.52       57.87     19.22 o 
   3   3  18       72.96       96.55      8.00 o 
  -3   4  18        4.06        8.19      7.36 o 
  -2   4  18        0.04        1.19      5.99 o 
  -1   4  18       26.05       22.40     10.53 o 
   0   4  18       28.05       28.97     12.98 o 
   1   4  18        5.47        3.26      5.22 o 
   2   4  18       23.08       15.63     16.65 o 
  -2   5  18        3.75        7.40      7.67 o 
  -1   5  18       14.70       13.32      8.69 o 
   0   5  18        8.19       13.69      8.70 o 
   1   5  18       83.17      106.38     23.85 o 
  -3   1  19       11.60        5.51      4.77 o 
  -2   1  19       21.43       10.12      4.24 o 
  -1   1  19       70.63       76.72     10.85 o 
   0   1  19        7.58        1.75      4.12 o 
   1   1  19       55.63       57.17     10.41 o 
   2   1  19        0.17        0.64      4.18 o 
   3   1  19       78.36      101.30      7.21 o 
  -3   2  19       16.54       14.02      4.42 o 
  -2   2  19        2.63       -1.74      3.29 o 
  -1   2  19        2.97       -2.16      3.97 o 
   0   2  19        8.78        1.19      3.15 o 
   1   2  19        3.28        3.49      3.68 o 
   2   2  19       19.38       12.57      5.93 o 
   3   2  19        1.84        2.40      4.85 o 
  -3   3  19        1.30        6.67      9.12 o 
  -2   3  19        6.01       -0.55      5.32 o 
  -1   3  19        6.21        9.07      4.26 o 
   0   3  19        0.10        1.60      3.32 o 
   1   3  19       17.49       11.51      4.01 o 
   2   3  19       26.02       11.74      6.81 o 
  -2   4  19        7.37        4.26      9.25 o 
  -1   4  19       19.69       11.96      7.78 o 
   0   4  19        8.36       10.75      7.01 o 
   1   4  19        9.07        0.82      6.88 o 
  -3   0  20       52.39       35.34     28.98 o 
  -2   0  20        1.05        5.18      6.64 o 
  -1   0  20       79.25      104.32     12.05 o 
   0   0  20        4.01       -0.86      5.56 o 
   1   0  20        1.56        1.04      4.80 o 
   2   0  20        3.44        2.61      6.04 o 
  -2   1  20        5.69        8.81      7.76 o 
  -1   1  20        9.41        1.78      3.79 o 
   0   1  20       11.27        4.40      4.89 o 
   1   1  20        0.71       -0.46      3.60 o 
   2   1  20        0.53       -3.24      4.88 o 
  -2   2  20        0.08        3.47      3.73 o 
  -1   2  20       12.74        5.44      4.26 o 
   0   2  20       21.36       10.23      5.21 o 
   1   2  20       16.71        6.45      5.44 o 
   2   2  20        3.63        3.69      5.26 o 
  -1   3  20        0.34        3.88      6.69 o 
   0   3  20        6.39        1.22      5.44 o 
   1   3  20       49.76       12.42     14.38 o 
  -1   1  21        0.11        1.80      4.43 o 
   0   1  21       29.15       26.89     10.11 o 
                                                 
